# Supplementary material for: Lack of Correlation between Stem-Cell Proliferation and Radiation- or Smoking-Associated Cancer Risk
Source: PLoS One. 2016 Mar 31;11(3):e0150335. doi: 10.1371/journal.pone.0150335 (PMC4816383; doi:10.1371/journal.pone.0150335)
Supplement: S2 Text — (ZIP) [file pone.0150335.s002.zip]

Archive with 4 entries (4 files):
- Tomasetti & Vogelstein Science augmented full.csv
- Tomasetti & Vogelstein Science augmented radiation graph.csv
- Tomasetti & Vogelstein Science augmented smoking & radiation modified.csv
- Tomasetti & Vogelstein Science augmented smoking graph.csv
