# Supplementary material for: Lack of Correlation between Stem-Cell Proliferation and Radiation- or Smoking-Associated Cancer Risk
Source: PLoS One. 2016 Mar 31;11(3):e0150335. doi: 10.1371/journal.pone.0150335 (PMC4816383; doi:10.1371/journal.pone.0150335)
Supplement: S2 Text — (ZIP) [file pone.0150335.s002.zip › Tomasetti & Vogelstein Science augmented full.csv]

Cancer_type	Lifetime_cancer_incidence	Ln_lifetime_cancer_incidence	Number_cells	Number_stem_cells	Divisions_stem_cell_per_yr	Divisions_per_stem_cell_lifetime	Divisions_all_stem_cell_lifetime	Ln_divisions_all_stem_cell_lifetime	ln_divisions_per_stem_cell_lifetime	Ln_number_stem_cells	ERS	REIC_Japan_ERR	REIC_Japan_EAR	REIC_US_ERR	REIC_US_EAR	REIC_Japan_BEIR_VII	REIC_Japan_ICRP	Mortality_smoking_former	Mortality_smoking_current	Mortality_smoking_current_min_former
Acute_myeloid_leukemia	0.0041	-2.387216143	3.1E+12	135000000	12	960	1.299E+11	11.11360915	2.983275383	8.130333768	-26.53058718	0.69	0.86	1.01	0.85	0.741	0.86	12.6	11.3	-1.3
Basal_cell_carcinoma	0.3	-0.522878745	1.8E+11	5820000000	7.6	608	3.55E+12	12.55022835	2.785305368	9.764922985	-6.562247654	0.23	0.55	16.75	0.41	0.326	0.39	0.8	0.8	0
Chronic_lymphocytic_leukemia	0.0052	-2.283996656	3.1E+12	135000000	12	960	1.299E+11	11.11360915	2.983275383	8.130333768	-25.38344614	0	0	0	0	0	0	4.5	6.3	1.8
Colorectal_adenocarcinoma	0.048	-1.318758763	31000000000	200000000	73	5840	1.168E+12	12.06744284	3.766412847	8.301029996	-15.91404599	1.3	1.36	1.64	1.24	1.318	1.33	58.6	54.5	-4.1
Colorectal_adenocarcinoma_with_FAP	1	0	31000000000	200000000	73	5840	1.168E+12	12.06744284	3.766412847	8.301029996	0	-999999	-999999	-999999	-999999	-999999	-999999	-999999	-999999	-999999
Colorectal_adenocarcinoma_with_Lynch_syndrome	0.5	-0.301029996	31000000000	200000000	73	5840	1.168E+12	12.06744284	3.766412847	8.301029996	-3.632662267	-999999	-999999	-999999	-999999	-999999	-999999	-999999	-999999	-999999
Duodenum_adenocarcinoma	0.0003	-3.522878745	680000000	4000000	24	1947	7796000000	9.89187183	3.289811839	6.602059991	-34.84786502	-999999	-999999	-999999	-999999	-999999	-999999	-999999	-999999	-999999
Duodenum_adenocarcinoma_with_FAP	0.035	-1.455931956	680000000	4000000	24	1947	7796000000	9.89187183	3.289811839	6.602059991	-14.4018923	-999999	-999999	-999999	-999999	-999999	-999999	-999999	-999999	-999999
Esophageal_squamous_cell_carcinoma	0.001938	-2.712646227	3240000000	864000	17.4	1390	1203000000	9.080265627	3.143751885	5.936513742	-24.6315483	0.41	0.05	0.21	0.05	0.302	0.23	20.1	34.4	14.3
Gallbladder_non_papillary_adenocarcinoma	0.0028	-2.552841969	160000000	1600000	0.584	47	78400000	7.894316063	1.69019608	6.204119983	-20.15294136	-999999	-999999	-999999	-999999	-999999	-999999	3.1	3.5	0.4
Glioblastoma	0.00219	-2.659555885	84600000000	135000000	0.025	2	270000000	8.431363764	0.301029996	8.130333768	-22.42368312	0.16	0.17	0.28	0.16	0.163	0.165	15.9	9.7	-6.2
Head_&_neck_squamous_cell_carcinoma	0.0138	-1.860120914	16700000000	18500000	21.5	1720	31860000000	10.50324577	3.236074043	7.267171728	-19.53730712	-999999	-999999	-999999	-999999	-999999	-999999	-999999	-999999	-999999
Head_&_neck_squamous_cell_carcinoma_with_HPV16	0.07935	-1.100453069	16700000000	18500000	21.5	1720	31860000000	10.50324577	3.236074043	7.267171728	-11.55832904	-999999	-999999	-999999	-999999	-999999	-999999	-999999	-999999	-999999
Hepatocellular_carcinoma	0.0071	-2.148741651	2.41E+11	3010000000	0.9125	88	2.709E+11	11.43280901	1.954242509	9.478566496	-24.5661529	-999999	-999999	-999999	-999999	-999999	-999999	5.7	13.6	7.9
Hepatocellular_carcinoma_with_HCV	0.071	-1.148741651	2.41E+11	3010000000	0.9125	88	2.709E+11	11.43280901	1.954242509	9.478566496	-13.1333439	-999999	-999999	-999999	-999999	-999999	-999999	-999999	-999999	-999999
Lung_adenocarcinoma_nonsmokers	0.0045	-2.346787486	4.34E+11	1220000000	0.07	5.6	9272000000	9.967173423	0.880813592	9.086359831	-23.39083786	-999999	-999999	-999999	-999999	-999999	-999999	-999999	-999999	-999999
Lung_adenocarcinoma_smokers	0.081	-1.091514981	4.34E+11	1220000000	0.07	5.6	9272000000	9.967173423	0.880813592	9.086359831	-10.87931911	2.95	2.02	3.94	1.76	2.299	2.299	68.8	249	180.2
Medulloblastoma	0.00011	-3.958607315	85000000000	136000000	0.025	2	272000000	8.434568904	0.301029996	8.133538908	-33.38914616	-999999	-999999	-999999	-999999	-999999	-999999	-999999	-999999	-999999
Melanoma	0.0203	-1.692503962	3800000000	3800000000	2.48	199	7.638E+11	11.88297965	2.303196057	9.579783597	-20.11199015	0	0	0	0	0	0	2.8	6.2	3.4
Osteosarcoma	0.00035	-3.455931956	1900000000	4180000	0.067	5	29260000	7.466274322	0.84509804	6.621176282	-25.80293602	1.17	0.03	1.8	0.03	0.828	0.6	-999999	-999999	-999999
Osteosarcoma_arms	0.00004	-4.397940009	300000000	650000	0.067	5	4550000	6.658011397	0.84509804	5.812913357	-29.2815347	-999999	-999999	-999999	-999999	-999999	-999999	-999999	-999999	-999999
Osteosarcoma_head	0.0000302	-4.519993057	390000000	860000	0.067	5	6020000	6.779596491	0.84509804	5.934498451	-30.64372907	-999999	-999999	-999999	-999999	-999999	-999999	-999999	-999999	-999999
Osteosarcoma_legs	0.00022	-3.657577319	720000000	1590000	0.067	5	11130000	7.046495164	0.84509804	6.201397124	-25.77310089	-999999	-999999	-999999	-999999	-999999	-999999	-999999	-999999	-999999
Osteosarcoma_pelvis	0.00003	-4.522878745	200000000	450000	0.067	5	3150000	6.498310554	0.84509804	5.653212514	-29.39107068	-999999	-999999	-999999	-999999	-999999	-999999	-999999	-999999	-999999
Ovarian_germ_cell	0.000411	-3.386158178	11000000	11000000	0.025	2	22000000	7.342422681	0.301029996	7.041392685	-24.86260461	-999999	-999999	-999999	-999999	-999999	-999999	-999999	-999999	-999999
Pancreatic_ductal_adenocarcinoma	0.013589	-1.866812501	1.672E+11	4180000000	1	80	3.428E+11	11.53504081	1.913864531	9.621176282	-21.53375839	-999999	-999999	-999999	-999999	-999999	-999999	30.5	39.4	8.9
Pancreatic_endocrine_islet_cell_carcinoma	0.000194	-3.71219827	2950000000	74000000	1	80	6068000000	9.783045572	1.913813852	7.86923172	-36.31660485	-999999	-999999	-999999	-999999	-999999	-999999	-999999	-999999	-999999
Small_intestine_adenocarcinoma	0.0007	-3.15490196	17000000000	100000000	36	2920	2.922E+11	11.46568021	3.465680212	8	-36.17309697	-999999	-999999	-999999	-999999	-999999	-999999	1.3	3.2	1.9
Testicular_germ_cell_cancer	0.0037	-2.431798276	21600000000	7200000	5.8	463	3348000000	9.524785449	2.667452953	6.857332496	-23.16235683	-999999	-999999	-999999	-999999	-999999	-999999	1.5	1.4	-0.1
Thyroid_papillary_follicular_carcinoma	0.01026	-1.988852639	10000000000	65000000	0.087	7	585000000	8.767155866	0.954242509	7.812913357	-17.43658108	0.36	0.8	1.11	0.78	0.36	0.36	1.3	0.7	-0.6
Thyroid_medullary_carcinoma	0.000324	-3.48945499	1000000000	6500000	0.087	7	58500000	7.767155866	0.954242509	6.812913357	-27.10314079	-999999	-999999	-999999	-999999	-999999	-999999	-999999	-999999	-999999
