# Supplementary material for: Lack of Correlation between Stem-Cell Proliferation and Radiation- or Smoking-Associated Cancer Risk
Source: PLoS One. 2016 Mar 31;11(3):e0150335. doi: 10.1371/journal.pone.0150335 (PMC4816383; doi:10.1371/journal.pone.0150335)
Supplement: S2 Text — (ZIP) [file pone.0150335.s002.zip › Tomasetti & Vogelstein Science augmented radiation graph.csv]

Cancer	Short_cancer	Divisions_per_year	Cum_divisions	ERS	REIC
Chronic lymphocytic leukemia	CLL	12	1.299E+11	-24.6927586	0
All leukemia	All leukemia	12	1.299E+11	-20.60320843	0.86
Basal cell carcinoma	BCC	7.6	3.55E+12	-6.562247654	0.55
Colon cancer	Colon	73	1.168E+12	-16.25228101	1.36
Esophageal cancer	Esophagus	17.4	1203000000	-20.89396358	0.05
Brain cancer	Brain	0.025	270000000	-18.73321504	0.17
Lung cancer	Lung	0.07	9272000000	-11.76581031	2.02
Melanoma	Melanoma	2.48	7.638E+11	-19.93703398	0
Bone cancer	Bone	0.067	29260000	-25.80293602	0.03
Thyroid cancer	Thyroid	0.087	585000000	-17.17141561	0.8
