# Supplementary material for: Lack of Correlation between Stem-Cell Proliferation and Radiation- or Smoking-Associated Cancer Risk
Source: PLoS One. 2016 Mar 31;11(3):e0150335. doi: 10.1371/journal.pone.0150335 (PMC4816383; doi:10.1371/journal.pone.0150335)
Supplement: S2 Text — (ZIP) [file pone.0150335.s002.zip › Tomasetti & Vogelstein Science augmented smoking & radiation modified.csv]

Cancer_type	Lifetime_cancer_incidence	Ln_lifetime_cancer_incidence	Number_cells	Number_stem_cells	Divisions_stem_cell_per_yr	Divisions_per_stem_cell_lifetime	Divisions_all_stem_cell_lifetime	Ln_divisions_all_stem_cell_lifetime	ln_divisions_per_stem_cell_lifetime	Ln_number_stem_cells	ERS	REIC_Japan_ERR	REIC_Japan_EAR	REIC_US_ERR	REIC_US_EAR	REIC_Japan_BEIR_VII	REIC_Japan_ICRP	Mortality_smoking_former	Mortality_smoking_current	Mortality_smoking_current_min_former
Myeloid_leukemia	0.007	-2.15490196	3.1E+12	135000000	12	960	1.299E+11	11.11360915	2.983275383	8.130333768	-23.94873814	-999999	-999999	-999999	-999999	-999999	-999999	12.6	11.3	-1.3
Chronic_lymphocytic_leukemia	0.006	-2.22184875	3.1E+12	135000000	12	960	1.299E+11	11.11360915	2.983275383	8.130333768	-24.6927586	0	0	0	0	0	0	4.5	6.3	1.8
All_leukemia	0.014	-1.853871964	3.1E+12	135000000	12	960	1.299E+11	11.11360915	2.983275383	8.130333768	-20.60320843	0.69	0.86	1.01	0.85	0.741	0.86	-999999	-999999	-999999
Basal_cell_carcinoma	0.3	-0.522878745	1.8E+11	5820000000	7.6	608	3.55E+12	12.55022835	2.785305368	9.764922985	-6.562247654	0.23	0.55	16.75	0.41	0.326	0.39	0.8	0.8	0
Colon_cancer	0.045	-1.346787486	31000000000	200000000	73	5840	1.168E+12	12.06744284	3.766412847	8.301029996	-16.25228101	1.3	1.36	1.64	1.24	1.318	1.33	58.6	54.5	-4.1
Esophageal_cancer	0.005	-2.301029996	3240000000	864000	17.4	1390	1203000000	9.080265627	3.143751885	5.936513742	-20.89396358	0.41	0.05	0.21	0.05	0.302	0.23	20.1	34.4	14.3
Gallbladder_cancer	0.003736	-2.427593132	160000000	1600000	0.584	47	78400000	7.894316063	1.69019608	6.204119983	-19.16418746	-999999	-999999	-999999	-999999	-999999	-999999	3.1	3.5	0.4
Brain_cancer	0.006	-2.22184875	84600000000	135000000	0.025	2	270000000	8.431363764	0.301029996	8.130333768	-18.73321504	0.16	0.17	0.28	0.16	0.163	0.165	15.9	9.7	-6.2
Liver_cancer	0.009	-2.045757491	2.41E+11	3010000000	0.9125	88	2.709E+11	11.43280901	1.954242509	9.478566496	-23.38875466	-999999	-999999	-999999	-999999	-999999	-999999	5.7	13.6	7.9
Lung_cancer	0.066	-1.180456064	4.34E+11	1220000000	0.07	5.6	9272000000	9.967173423	0.880813592	9.086359831	-11.76581031	2.95	2.02	3.94	1.76	2.299	2.299	68.8	249	180.2
Melanoma	0.021	-1.677780705	3800000000	3800000000	2.48	199	7.638E+11	11.88297965	2.303196057	9.579783597	-19.93703398	0	0	0	0	0	0	2.8	6.2	3.4
Bone_cancer	0.00035	-3.455931956	1900000000	4180000	0.067	5	29260000	7.466274322	0.84509804	6.621176282	-25.80293602	1.17	0.03	1.8	0.03	0.828	0.6	-999999	-999999	-999999
Pancreatic_cancer	0.015	-1.823908741	1.672E+11	4180000000	1	80	3.428E+11	11.53504081	1.913864531	9.621176282	-21.03886177	-999999	-999999	-999999	-999999	-999999	-999999	30.5	39.4	8.9
Thyroid_cancer	0.011	-1.958607315	10000000000	65000000	0.087	7	585000000	8.767155866	0.954242509	7.812913357	-17.17141561	0.36	0.8	1.11	0.78	0.36	0.36	1.3	0.7	-0.6
