# Supplementary material for: Lack of Correlation between Stem-Cell Proliferation and Radiation- or Smoking-Associated Cancer Risk
Source: PLoS One. 2016 Mar 31;11(3):e0150335. doi: 10.1371/journal.pone.0150335 (PMC4816383; doi:10.1371/journal.pone.0150335)
Supplement: S2 Text — (ZIP) [file pone.0150335.s002.zip › Tomasetti & Vogelstein Science augmented smoking graph.csv]

Cancer	Short_cancer	Divisions_per_year	Cum_divisions	ERS	Smoking_diff
Myeloid leukemia	Myeloid leukemia	12	1.299E+11	-23.94873814	-1.3
Chronic lymphocytic leukemia	CLL	12	1.299E+11	-24.6927586	1.8
Basal cell carcinoma	BCC	7.6	3.55E+12	-6.562247654	0
Colon cancer	Colon	73	1.168E+12	-16.25228101	-4.1
Esophageal cancer	Esophagus	17.4	1203000000	-20.89396358	14.3
Gallbladder cancer	Gallbladder	0.584	78400000	-19.16418746	0.4
Brain cancer	Brain	0.025	270000000	-18.73321504	-6.2
Liver cancer	Liver	0.9125	2.709E+11	-23.38875466	7.9
Lung cancer	Lung	0.07	9272000000	-11.76581031	180.2
Melanoma	Melanoma	2.48	7.638E+11	-19.93703398	3.4
Pancreatic cancer	Pancreas	1	3.428E+11	-21.03886177	8.9
Thyroid cancer	Thyroid	0.087	585000000	-17.17141561	-0.6
