# Supplementary material for: Lack of Correlation between Stem-Cell Proliferation and Radiation- or Smoking-Associated Cancer Risk
Source: PLoS One. 2016 Mar 31;11(3):e0150335. doi: 10.1371/journal.pone.0150335 (PMC4816383; doi:10.1371/journal.pone.0150335)
Supplement: S3 Text — (ZIP) [file pone.0150335.s003.zip]

Archive with 15 entries (15 files):
- Tomasetti & Vogelstein Science augmented smoking & radiation scatterplots.txt
- Tomasetti & Vogelstein Science augmented full.R
- Tomasetti & Vogelstein Science augmented full.txt
- Tomasetti & Vogelstein Science augmented smoking & radiation modified.R
- Tomasetti & Vogelstein Science augmented smoking & radiation modified.txt
- Tomasetti & Vogelstein Science augmented smoking & radiation scatterplots.R
- Smoking difference vs log(divisions per year).jpeg
- REIC vs cumulative divisions.jpeg
- REIC vs divisions per year.jpeg
- REIC vs ERS.jpeg
- Smoking difference vs cumulative divisions.jpeg
- Smoking difference vs divisions per year.jpeg
- Smoking difference vs ERS.jpeg
- Tomasetti & Vogelstein Science augmented smoking & radiation modified omitting short latency.R
- Tomasetti & Vogelstein Science augmented smoking & radiation modified omitting short latency.txt
