# Supplementary material for: Lack of Correlation between Stem-Cell Proliferation and Radiation- or Smoking-Associated Cancer Risk
Source: PLoS One. 2016 Mar 31;11(3):e0150335. doi: 10.1371/journal.pone.0150335 (PMC4816383; doi:10.1371/journal.pone.0150335)
Supplement: S3 Text — (ZIP) [file pone.0150335.s003.zip › Tomasetti & Vogelstein Science augmented smoking & radiation scatterplots.txt]

R version 3.2.2 (2015-08-14) -- "Fire Safety"
Copyright (C) 2015 The R Foundation for Statistical Computing
Platform: x86_64-w64-mingw32/x64 (64-bit)

R is free software and comes with ABSOLUTELY NO WARRANTY.
You are welcome to redistribute it under certain conditions.
Type 'license()' or 'licence()' for distribution details.

  Natural language support but running in an English locale

R is a collaborative project with many contributors.
Type 'contributors()' for more information and
'citation()' on how to cite R or R packages in publications.

Type 'demo()' for some demos, 'help()' for on-line help, or
'help.start()' for an HTML browser interface to help.
Type 'q()' to quit R.

[Previously saved workspace restored]

> #Plot radiation and smoking scatterplots for Tomasetti & Vogelstein paper
> #Revised 2015-12-15
> 
> #Remove old R objects
> rm(list = ls())
> ls()
character(0)
> 
> #Set output to 20 digits
> options(digits=20)
> 
> #Read Tomasetti & Vogelstein table (radiation graph version)
> Tomasetti_and_Vogelstein <- read.csv("Tomasetti & Vogelstein Science augmented radiation graph.csv",header=TRUE)
> 
> #Read Tomasetti & Vogelstein table (smoking graph version)
> Tomasetti_and_Vogelstein_smoke <- read.csv("Tomasetti & Vogelstein Science augmented smoking graph.csv",header=TRUE)
> 
> #Convert to data frame
> Tomasetti_and_Vogelstein<-data.frame(Tomasetti_and_Vogelstein)
> Tomasetti_and_Vogelstein_smoke<-data.frame(Tomasetti_and_Vogelstein_smoke)
> 
> #load car package (only need do this once) 
> #install.packages("car")
> 
> #load Hmisc package (only need do this once) 
> #install.packages("Hmisc")
> 
> #Attach to mass library
> library(MASS)
> 
> #Attach to Davison & Hinkley boot library
> library(boot)
> 
> #Attach to survival library (for coxph)(NOT NEEDED HERE)
> #library(survival)
> 
> #load car library
> library(car)
Error in library(car) : there is no package called ‘car’
> 
> #load Hmisc library
> library(Hmisc)
Error in library(Hmisc) : there is no package called ‘Hmisc’
> 
> attach(Tomasetti_and_Vogelstein)  # This means you can call columns directly without
>    # having to keep typing Tomasetti_and_Vogelstein[,"Cancer"] etc
> 
> #Specify treatment contrasts (not needed in R)
> #options(contrasts=c("contr.treatment","contr.poly"))
> 
> #Column names of Tomasetti_and_Vogelstein radiation data
> names(Tomasetti_and_Vogelstein)
[1] "Cancer"             "Short_cancer"       "Divisions_per_year"
[4] "Cum_divisions"      "ERS"                "REIC"              
> 
> #Column names of Tomasetti_and_Vogelstein smoking data
> names(Tomasetti_and_Vogelstein_smoke)
[1] "Cancer"             "Short_cancer"       "Divisions_per_year"
[4] "Cum_divisions"      "ERS"                "Smoking_diff"      
> 
> numrow<-nrow(Tomasetti_and_Vogelstein)
> 
> numrow
[1] 10
> 
> numrow<-nrow(Tomasetti_and_Vogelstein_smoke)
> 
> numrow
[1] 12
> 
> Tomasetti_and_Vogelstein[1:3,]
                        Cancer Short_cancer  Divisions_per_year Cum_divisions
1 Chronic lymphocytic leukemia          CLL 12.0000000000000000     1.299e+11
2                 All leukemia All leukemia 12.0000000000000000     1.299e+11
3         Basal cell carcinoma          BCC  7.5999999999999996     3.550e+12
                   ERS                REIC
1 -24.6927586000000012 0.00000000000000000
2 -20.6032084299999987 0.85999999999999999
3  -6.5622476540000001 0.55000000000000004
> 
> Tomasetti_and_Vogelstein_smoke[1:3,]
                        Cancer     Short_cancer  Divisions_per_year
1             Myeloid leukemia Myeloid leukemia 12.0000000000000000
2 Chronic lymphocytic leukemia              CLL 12.0000000000000000
3         Basal cell carcinoma              BCC  7.5999999999999996
  Cum_divisions                  ERS Smoking_diff
1     1.299e+11 -23.9487381399999997         -1.3
2     1.299e+11 -24.6927586000000012          1.8
3     3.550e+12  -6.5622476540000001          0.0
> 
> ################################################################
> # Plot radiation graph: REIC vs number of divisions per year   #
> ################################################################
> plot(Divisions_per_year, REIC, 
+      xlab= "Number of stem cell divisions per year",
+      ylab= "REIC (percent) per Sv",
+      col= "blue", pch = 19, cex = 1, lty = "solid", lwd = 2)
> 
> text(Divisions_per_year, REIC, labels=Short_cancer, cex= 0.7, pos=3)
> 
> ################################################################
> # Plot radiation graph: REIC vs cumulative number of divisions #
> ################################################################
> plot(log10(Cum_divisions), REIC, 
+      xlab= "log10[Cumulative number of stem cell divisions]",
+      ylab= "REIC (percent) per Sv",
+      col= "blue", pch = 19, cex = 1, lty = "solid", lwd = 2)
> 
> text(log10(Cum_divisions), REIC, labels=Short_cancer, cex= 0.7, pos=3)
> 
> ################################################################
> # Plot radiation graph: REIC vs ERS                            #
> ################################################################
> plot(ERS, REIC, 
+      xlab= "Extra risk score (ERS)",
+      ylab= "REIC (percent) per Sv",
+      col= "blue", pch = 19, cex = 1, lty = "solid", lwd = 2)
> 
> text(ERS, REIC, labels=Short_cancer, cex= 0.7, pos=3)
> 
> ############################################################################
> #Smoking graphs                                                            #
> ############################################################################
> 
> detach(Tomasetti_and_Vogelstein)
> 
> attach(Tomasetti_and_Vogelstein_smoke)
> 
> ##########################################################################################
> # Plot smoking graph: Smoking differential mortality vs number of divisions per year     #
> ##########################################################################################
> plot(Divisions_per_year, Smoking_diff, 
+      xlab= "Number of stem cell divisions per year",
+      ylab= "Mortality rate differences /100,000 /year",
+      col= "blue", pch = 19, cex = 1, lty = "solid", lwd = 2)
> 
> text(Divisions_per_year, Smoking_diff, labels=Short_cancer, cex= 0.7, pos=3)
> 
> #Logarthimic X-axis
> plot(log10(Divisions_per_year), Smoking_diff, 
+      xlab= "log10[Number of stem cell divisions per year]",
+      ylab= "Mortality rate differences /100,000 /year",
+      col= "blue", pch = 19, cex = 1, lty = "solid", lwd = 2)
> 
> text(log10(Divisions_per_year), Smoking_diff, labels=Short_cancer, cex= 0.7, pos=3)
> 
> ##########################################################################################
> # Plot smoking graph: Smoking differential mortality vs cumulative number of divisions   #
> ##########################################################################################
> plot(log10(Cum_divisions), Smoking_diff, 
+      xlab= "log10[Cumulative number of stem cell divisions]",
+      ylab= "Mortality rate differences /100,000 /year",
+      col= "blue", pch = 19, cex = 1, lty = "solid", lwd = 2)
> 
> text(log10(Cum_divisions), Smoking_diff, labels=Short_cancer, cex= 0.7, pos=3)
> 
> ##########################################################################################
> # Plot smoking graph: Smoking differential mortality vs ERS                            #
> ##########################################################################################
> plot(ERS, Smoking_diff, 
+      xlab= "Extra risk score (ERS)",
+      ylab= "Mortality rate differences /100,000 /year",
+      col= "blue", pch = 19, cex = 1, lty = "solid", lwd = 2)
> 
> text(ERS, Smoking_diff, labels=Short_cancer, cex= 0.7, pos=3)
> 
> save.image("Tomasetti & Vogelstein Science augmented smoking & radiation scatterplots.RData")
> 
> 
