# Supplementary material for: Lack of Correlation between Stem-Cell Proliferation and Radiation- or Smoking-Associated Cancer Risk
Source: PLoS One. 2016 Mar 31;11(3):e0150335. doi: 10.1371/journal.pone.0150335 (PMC4816383; doi:10.1371/journal.pone.0150335)
Supplement: S3 Text — (ZIP) [file pone.0150335.s003.zip › Tomasetti & Vogelstein Science augmented full.R]

#Read in Tomasetti & Vogelstein original data table (unmodified cancer risk), and fit linear model for radiation and smoking excess risk
#Last revised by MP Little 2016-2-5

#Remove old R objects
rm(list = ls())
ls()

#Set output to 20 digits
options(digits=20)

#Read Tomasetti & Vogelstein table
Tomasetti_and_Vogelstein <- read.csv("Tomasetti & Vogelstein Science augmented full.csv",header=TRUE)

#Convert to data frame
Tomasetti_and_Vogelstein<-data.frame(Tomasetti_and_Vogelstein)

#load car package (only need do this once) 
#install.packages("car")

#load Hmisc package (only need do this once) 
#install.packages("Hmisc")

#Attach to mass library
library(MASS)

#Attach to Davison & Hinkley boot library
library(boot)

#Attach to survival library (for coxph)(NOT NEEDED HERE)
#library(survival)

#load car library
library(car)

#load Hmisc library
library(Hmisc)

attach(Tomasetti_and_Vogelstein)  # This means you can call columns directly without
		   # having to keep typing Tomasetti_and_Vogelstein[,"Cancer"] etc

#Specify treatment contrasts (not needed in R)
#options(contrasts=c("contr.treatment","contr.poly"))

#Column names of Tomasetti_and_Vogelstein
names(Tomasetti_and_Vogelstein)

#Row names of Tomasetti_and_Vogelstein
Tomasetti_and_Vogelstein[,1]

#Restricted dataset, omitting cancers with short latency (leukemia, bone, thyroid)
Tomasetti_and_Vogelstein_restricted<-Tomasetti_and_Vogelstein[-c(1,3,20,21,22,23,24,30,31),]

#Row names of Tomasetti_and_Vogelstein_restricted
Tomasetti_and_Vogelstein_restricted[,1]

numrow<-nrow(Tomasetti_and_Vogelstein)

numrow

numrow_res<-nrow(Tomasetti_and_Vogelstein_restricted)

numrow_res

Tomasetti_and_Vogelstein[1:3,]

#############################################################################################
#Regress lifetime baseline cancer risk on ln[stem cell divisions over lifetime]             #
# full dataset                                                                              #
#############################################################################################

# lifetime risk vs ln10[cumulative stem cell divisions]
lm_lifetime_risk_vs_ln_cum_stem_cells<-lm(Lifetime_cancer_incidence ~ Ln_divisions_all_stem_cell_lifetime,data=Tomasetti_and_Vogelstein)

summary(lm_lifetime_risk_vs_ln_cum_stem_cells)

anova(lm_lifetime_risk_vs_ln_cum_stem_cells)

confint(lm_lifetime_risk_vs_ln_cum_stem_cells)

#Correlation coefficients (Pearson, Spearman)
cor(Lifetime_cancer_incidence,Ln_divisions_all_stem_cell_lifetime,method="pearson")
cor(Lifetime_cancer_incidence,Ln_divisions_all_stem_cell_lifetime,method="spearman")

# ln[lifetime risk] vs ln10[cumulative stem cell divisions]
lm_ln_lifetime_risk_vs_ln_cum_stem_cells<-lm(Ln_lifetime_cancer_incidence ~ Ln_divisions_all_stem_cell_lifetime,data=Tomasetti_and_Vogelstein)

summary(lm_ln_lifetime_risk_vs_ln_cum_stem_cells)

anova(lm_ln_lifetime_risk_vs_ln_cum_stem_cells)

confint(lm_ln_lifetime_risk_vs_ln_cum_stem_cells)

#Correlation coefficients (Pearson, Spearman)
cor(Ln_lifetime_cancer_incidence,Ln_divisions_all_stem_cell_lifetime,method="pearson")
cor(Ln_lifetime_cancer_incidence,Ln_divisions_all_stem_cell_lifetime,method="spearman")

###############################################################################################
#Regress lifetime baseline cancer risk on ln[stem cell divisions over lifetime/per stem cell] #
# + ln[number of stem cells)                                                                  #
# Full dataset                                                                                #
###############################################################################################

# ln[lifetime risk] vs ln10[cumulative stem cell divisions]
lm_ln_lifetime_risk_vs_cum_stem_cell_divisions_per_cell_and_stem_cells<-lm(Ln_lifetime_cancer_incidence ~ ln_divisions_per_stem_cell_lifetime + Ln_number_stem_cells,data=Tomasetti_and_Vogelstein)

summary(lm_ln_lifetime_risk_vs_cum_stem_cell_divisions_per_cell_and_stem_cells)

anova(lm_ln_lifetime_risk_vs_cum_stem_cell_divisions_per_cell_and_stem_cells)

confint(lm_ln_lifetime_risk_vs_cum_stem_cell_divisions_per_cell_and_stem_cells)

#############################################################################################
#Regress lifetime baseline cancer risk on ln[stem cell divisions over lifetime]             #
# restricted dataset, omitting short latency tumors (leukemia, thyroid, bone)               #
#############################################################################################

detach(Tomasetti_and_Vogelstein)
attach(Tomasetti_and_Vogelstein_restricted)

# lifetime risk vs ln10[cumulative stem cell divisions]
lm_lifetime_risk_vs_ln_cum_stem_cells_restricted<-lm(Lifetime_cancer_incidence ~ Ln_divisions_all_stem_cell_lifetime,data=Tomasetti_and_Vogelstein_restricted)

summary(lm_lifetime_risk_vs_ln_cum_stem_cells_restricted)

anova(lm_lifetime_risk_vs_ln_cum_stem_cells_restricted)

confint(lm_lifetime_risk_vs_ln_cum_stem_cells_restricted)

#Correlation coefficients (Pearson, Spearman)
cor(Tomasetti_and_Vogelstein_restricted$Lifetime_cancer_incidence,Tomasetti_and_Vogelstein_restricted$Ln_divisions_all_stem_cell_lifetime,method="pearson")
cor(Tomasetti_and_Vogelstein_restricted$Lifetime_cancer_incidence,Tomasetti_and_Vogelstein_restricted$Ln_divisions_all_stem_cell_lifetime,method="spearman")

# ln[lifetime risk] vs ln10[cumulative stem cell divisions]
lm_ln_lifetime_risk_vs_ln_cum_stem_cells_restricted<-lm(Ln_lifetime_cancer_incidence ~ Ln_divisions_all_stem_cell_lifetime,data=Tomasetti_and_Vogelstein_restricted)

summary(lm_ln_lifetime_risk_vs_ln_cum_stem_cells_restricted)

anova(lm_ln_lifetime_risk_vs_ln_cum_stem_cells_restricted)

confint(lm_ln_lifetime_risk_vs_ln_cum_stem_cells_restricted)

#Correlation coefficients (Pearson, Spearman)
cor(Tomasetti_and_Vogelstein_restricted$Ln_lifetime_cancer_incidence,Tomasetti_and_Vogelstein_restricted$Ln_divisions_all_stem_cell_lifetime,method="pearson")
cor(Tomasetti_and_Vogelstein_restricted$Ln_lifetime_cancer_incidence,Tomasetti_and_Vogelstein_restricted$Ln_divisions_all_stem_cell_lifetime,method="spearman")

###############################################################################################
#Regress lifetime baseline cancer risk on ln[stem cell divisions over lifetime/per stem cell] #
# + ln[number of stem cells)                                                                  #
# Restricted dataset, omitting short latency tumors (leukemia, thyroid, bone)                 #
###############################################################################################

# ln[lifetime risk] vs ln10[cumulative stem cell divisions]
lm_ln_lifetime_risk_vs_cum_stem_cell_divisions_per_cell_and_stem_cells_restricted<-lm(Ln_lifetime_cancer_incidence ~ ln_divisions_per_stem_cell_lifetime + Ln_number_stem_cells,data=Tomasetti_and_Vogelstein_restricted)

summary(lm_ln_lifetime_risk_vs_cum_stem_cell_divisions_per_cell_and_stem_cells_restricted)

anova(lm_ln_lifetime_risk_vs_cum_stem_cell_divisions_per_cell_and_stem_cells_restricted)

confint(lm_ln_lifetime_risk_vs_cum_stem_cell_divisions_per_cell_and_stem_cells_restricted)

save.image("Tomasetti & Vogelstein Science augmented full.RData")

#Quit
q()
