# Supplementary material for: Lack of Correlation between Stem-Cell Proliferation and Radiation- or Smoking-Associated Cancer Risk
Source: PLoS One. 2016 Mar 31;11(3):e0150335. doi: 10.1371/journal.pone.0150335 (PMC4816383; doi:10.1371/journal.pone.0150335)
Supplement: S3 Text — (ZIP) [file pone.0150335.s003.zip › Tomasetti & Vogelstein Science augmented full.txt]

R version 3.2.2 (2015-08-14) -- "Fire Safety"
Copyright (C) 2015 The R Foundation for Statistical Computing
Platform: x86_64-w64-mingw32/x64 (64-bit)

R is free software and comes with ABSOLUTELY NO WARRANTY.
You are welcome to redistribute it under certain conditions.
Type 'license()' or 'licence()' for distribution details.

  Natural language support but running in an English locale

R is a collaborative project with many contributors.
Type 'contributors()' for more information and
'citation()' on how to cite R or R packages in publications.

Type 'demo()' for some demos, 'help()' for on-line help, or
'help.start()' for an HTML browser interface to help.
Type 'q()' to quit R.

[Previously saved workspace restored]

> #Read in Tomasetti & Vogelstein original data table (unmodified cancer risk), and fit linear model for radiation and smoking excess risk
> #Last revised by MP Little 2016-2-5
> 
> #Remove old R objects
> rm(list = ls())
> ls()
character(0)
> 
> #Set output to 20 digits
> options(digits=20)
> 
> #Read Tomasetti & Vogelstein table
> Tomasetti_and_Vogelstein <- read.csv("Tomasetti & Vogelstein Science augmented full.csv",header=TRUE)
> 
> #Convert to data frame
> Tomasetti_and_Vogelstein<-data.frame(Tomasetti_and_Vogelstein)
> 
> #load car package (only need do this once) 
> #install.packages("car")
> 
> #load Hmisc package (only need do this once) 
> #install.packages("Hmisc")
> 
> #Attach to mass library
> library(MASS)
> 
> #Attach to Davison & Hinkley boot library
> library(boot)
> 
> #Attach to survival library (for coxph)(NOT NEEDED HERE)
> #library(survival)
> 
> #load car library
> library(car)

Attaching package: ‘car’

The following object is masked from ‘package:boot’:

    logit

Warning message:
package ‘car’ was built under R version 3.2.3 
> 
> #load Hmisc library
> library(Hmisc)
Loading required package: lattice

Attaching package: ‘lattice’

The following object is masked from ‘package:boot’:

    melanoma

Loading required package: survival

Attaching package: ‘survival’

The following object is masked from ‘package:boot’:

    aml

Loading required package: Formula
Loading required package: ggplot2

Attaching package: ‘Hmisc’

The following objects are masked from ‘package:base’:

    format.pval, round.POSIXt, trunc.POSIXt, units

Warning messages:
1: package ‘Hmisc’ was built under R version 3.2.3 
2: package ‘Formula’ was built under R version 3.2.3 
3: package ‘ggplot2’ was built under R version 3.2.3 
> 
> attach(Tomasetti_and_Vogelstein)  # This means you can call columns directly without
>    # having to keep typing Tomasetti_and_Vogelstein[,"Cancer"] etc
> 
> #Specify treatment contrasts (not needed in R)
> #options(contrasts=c("contr.treatment","contr.poly"))
> 
> #Column names of Tomasetti_and_Vogelstein
> names(Tomasetti_and_Vogelstein)
 [1] "Cancer_type"                         
 [2] "Lifetime_cancer_incidence"           
 [3] "Ln_lifetime_cancer_incidence"        
 [4] "Number_cells"                        
 [5] "Number_stem_cells"                   
 [6] "Divisions_stem_cell_per_yr"          
 [7] "Divisions_per_stem_cell_lifetime"    
 [8] "Divisions_all_stem_cell_lifetime"    
 [9] "Ln_divisions_all_stem_cell_lifetime" 
[10] "ln_divisions_per_stem_cell_lifetime" 
[11] "Ln_number_stem_cells"                
[12] "ERS"                                 
[13] "REIC_Japan_ERR"                      
[14] "REIC_Japan_EAR"                      
[15] "REIC_US_ERR"                         
[16] "REIC_US_EAR"                         
[17] "REIC_Japan_BEIR_VII"                 
[18] "REIC_Japan_ICRP"                     
[19] "Mortality_smoking_former"            
[20] "Mortality_smoking_current"           
[21] "Mortality_smoking_current_min_former"
> 
> #Row names of Tomasetti_and_Vogelstein
> Tomasetti_and_Vogelstein[,1]
 [1] Acute_myeloid_leukemia                        
 [2] Basal_cell_carcinoma                          
 [3] Chronic_lymphocytic_leukemia                  
 [4] Colorectal_adenocarcinoma                     
 [5] Colorectal_adenocarcinoma_with_FAP            
 [6] Colorectal_adenocarcinoma_with_Lynch_syndrome 
 [7] Duodenum_adenocarcinoma                       
 [8] Duodenum_adenocarcinoma_with_FAP              
 [9] Esophageal_squamous_cell_carcinoma            
[10] Gallbladder_non_papillary_adenocarcinoma      
[11] Glioblastoma                                  
[12] Head_&_neck_squamous_cell_carcinoma           
[13] Head_&_neck_squamous_cell_carcinoma_with_HPV16
[14] Hepatocellular_carcinoma                      
[15] Hepatocellular_carcinoma_with_HCV             
[16] Lung_adenocarcinoma_nonsmokers                
[17] Lung_adenocarcinoma_smokers                   
[18] Medulloblastoma                               
[19] Melanoma                                      
[20] Osteosarcoma                                  
[21] Osteosarcoma_arms                             
[22] Osteosarcoma_head                             
[23] Osteosarcoma_legs                             
[24] Osteosarcoma_pelvis                           
[25] Ovarian_germ_cell                             
[26] Pancreatic_ductal_adenocarcinoma              
[27] Pancreatic_endocrine_islet_cell_carcinoma     
[28] Small_intestine_adenocarcinoma                
[29] Testicular_germ_cell_cancer                   
[30] Thyroid_papillary_follicular_carcinoma        
[31] Thyroid_medullary_carcinoma                   
31 Levels: Acute_myeloid_leukemia ... Thyroid_papillary_follicular_carcinoma
> 
> #Restricted dataset, omitting cancers with short latency (leukemia, bone, thyroid)
> Tomasetti_and_Vogelstein_restricted<-Tomasetti_and_Vogelstein[-c(1,3,20,21,22,23,24,30,31),]
> 
> #Row names of Tomasetti_and_Vogelstein_restricted
> Tomasetti_and_Vogelstein_restricted[,1]
 [1] Basal_cell_carcinoma                          
 [2] Colorectal_adenocarcinoma                     
 [3] Colorectal_adenocarcinoma_with_FAP            
 [4] Colorectal_adenocarcinoma_with_Lynch_syndrome 
 [5] Duodenum_adenocarcinoma                       
 [6] Duodenum_adenocarcinoma_with_FAP              
 [7] Esophageal_squamous_cell_carcinoma            
 [8] Gallbladder_non_papillary_adenocarcinoma      
 [9] Glioblastoma                                  
[10] Head_&_neck_squamous_cell_carcinoma           
[11] Head_&_neck_squamous_cell_carcinoma_with_HPV16
[12] Hepatocellular_carcinoma                      
[13] Hepatocellular_carcinoma_with_HCV             
[14] Lung_adenocarcinoma_nonsmokers                
[15] Lung_adenocarcinoma_smokers                   
[16] Medulloblastoma                               
[17] Melanoma                                      
[18] Ovarian_germ_cell                             
[19] Pancreatic_ductal_adenocarcinoma              
[20] Pancreatic_endocrine_islet_cell_carcinoma     
[21] Small_intestine_adenocarcinoma                
[22] Testicular_germ_cell_cancer                   
31 Levels: Acute_myeloid_leukemia ... Thyroid_papillary_follicular_carcinoma
> 
> numrow<-nrow(Tomasetti_and_Vogelstein)
> 
> numrow
[1] 31
> 
> numrow_res<-nrow(Tomasetti_and_Vogelstein_restricted)
> 
> numrow_res
[1] 22
> 
> Tomasetti_and_Vogelstein[1:3,]
                   Cancer_type Lifetime_cancer_incidence
1       Acute_myeloid_leukemia     0.0041000000000000003
2         Basal_cell_carcinoma     0.2999999999999999889
3 Chronic_lymphocytic_leukemia     0.0051999999999999998
  Ln_lifetime_cancer_incidence Number_cells Number_stem_cells
1         -2.38721614299999985      3.1e+12          1.35e+08
2         -0.52287874499999998      1.8e+11          5.82e+09
3         -2.28399665599999979      3.1e+12          1.35e+08
  Divisions_stem_cell_per_yr Divisions_per_stem_cell_lifetime
1        12.0000000000000000                              960
2         7.5999999999999996                              608
3        12.0000000000000000                              960
  Divisions_all_stem_cell_lifetime Ln_divisions_all_stem_cell_lifetime
1                        1.299e+11                  11.113609150000000
2                        3.550e+12                  12.550228349999999
3                        1.299e+11                  11.113609150000000
  ln_divisions_per_stem_cell_lifetime Ln_number_stem_cells                  ERS
1                  2.9832753830000001   8.1303337679999998 -26.5305871800000013
2                  2.7853053679999999   9.7649229850000001  -6.5622476540000001
3                  2.9832753830000001   8.1303337679999998 -25.3834461400000002
       REIC_Japan_ERR      REIC_Japan_EAR REIC_US_ERR         REIC_US_EAR
1 0.68999999999999995 0.85999999999999999        1.01 0.84999999999999998
2 0.23000000000000001 0.55000000000000004       16.75 0.40999999999999998
3 0.00000000000000000 0.00000000000000000        0.00 0.00000000000000000
  REIC_Japan_BEIR_VII     REIC_Japan_ICRP Mortality_smoking_former
1 0.74099999999999999 0.85999999999999999     12.59999999999999964
2 0.32600000000000001 0.39000000000000001      0.80000000000000004
3 0.00000000000000000 0.00000000000000000      4.50000000000000000
  Mortality_smoking_current Mortality_smoking_current_min_former
1      11.30000000000000071                                 -1.3
2       0.80000000000000004                                  0.0
3       6.29999999999999982                                  1.8
> 
> #############################################################################################
> #Regress lifetime baseline cancer risk on ln[stem cell divisions over lifetime]             #
> # full dataset                                                                              #
> #############################################################################################
> 
> # lifetime risk vs ln10[cumulative stem cell divisions]
> lm_lifetime_risk_vs_ln_cum_stem_cells<-lm(Lifetime_cancer_incidence ~ Ln_divisions_all_stem_cell_lifetime,data=Tomasetti_and_Vogelstein)
> 
> summary(lm_lifetime_risk_vs_ln_cum_stem_cells)

Call:
lm(formula = Lifetime_cancer_incidence ~ Ln_divisions_all_stem_cell_lifetime, 
    data = Tomasetti_and_Vogelstein)

Residuals:
                  Min                    1Q                Median 
-0.151075155066708378 -0.086598717345379023 -0.028310384117826978 
                   3Q                   Max 
 0.034763186570698511  0.820642061644648702 

Coefficients:
                                                 Estimate            Std. Error
(Intercept)                         -0.373773220194334399  0.177869154641641963
Ln_divisions_all_stem_cell_lifetime  0.045836650389278810  0.018003027447373039
                                                t value Pr(>|t|)  
(Intercept)                         -2.1013899999999999 0.044410 *
Ln_divisions_all_stem_cell_lifetime  2.5460500000000001 0.016468 *
---
Signif. codes:  
0 ‘***’ 0.001 ‘**’ 0.01 ‘*’ 0.050000000000000003 ‘.’ 0.10000000000000001 ‘ ’ 1

Residual standard error: 0.1843149417851164 on 29 degrees of freedom
Multiple R-squared:  0.18269299046797097,       Adjusted R-squared:  0.15450999013928024 
F-statistic: 6.4823825830206996 on 1 and 29 DF,  p-value: 0.016468194698233036

> 
> anova(lm_lifetime_risk_vs_ln_cum_stem_cells)
Analysis of Variance Table

Response: Lifetime_cancer_incidence
                                    Df              Sum Sq              Mean Sq
Ln_divisions_all_stem_cell_lifetime  1 0.22021948662388038 0.220219486623880384
Residuals                           29 0.98518793519227454 0.033971997765250846
                                    F value   Pr(>F)  
Ln_divisions_all_stem_cell_lifetime 6.48238 0.016468 *
Residuals                                             
---
Signif. codes:  
0 ‘***’ 0.001 ‘**’ 0.01 ‘*’ 0.050000000000000003 ‘.’ 0.10000000000000001 ‘ ’ 1
> 
> confint(lm_lifetime_risk_vs_ln_cum_stem_cells)
                                                     2.5 %
(Intercept)                         -0.7375564876885063459
Ln_divisions_all_stem_cell_lifetime  0.0090163250057828104
                                                    97.5 %
(Intercept)                         -0.0099899527001625077
Ln_divisions_all_stem_cell_lifetime  0.0826569757727748100
> 
> #Correlation coefficients (Pearson, Spearman)
> cor(Lifetime_cancer_incidence,Ln_divisions_all_stem_cell_lifetime,method="pearson")
[1] 0.42742600583957324
> cor(Lifetime_cancer_incidence,Ln_divisions_all_stem_cell_lifetime,method="spearman")
[1] 0.80960582265649872
> 
> # ln[lifetime risk] vs ln10[cumulative stem cell divisions]
> lm_ln_lifetime_risk_vs_ln_cum_stem_cells<-lm(Ln_lifetime_cancer_incidence ~ Ln_divisions_all_stem_cell_lifetime,data=Tomasetti_and_Vogelstein)
> 
> summary(lm_ln_lifetime_risk_vs_ln_cum_stem_cells)

Call:
lm(formula = Ln_lifetime_cancer_incidence ~ Ln_divisions_all_stem_cell_lifetime, 
    data = Tomasetti_and_Vogelstein)

Residuals:
                  Min                    1Q                Median 
-1.651149509443151642 -0.465637560778660475  0.061668830184671425 
                   3Q                   Max 
 0.431795543966885187  1.210399224292881826 

Coefficients:
                                                 Estimate            Std. Error
(Intercept)                         -7.610810166309327940  0.722915751697904230
Ln_divisions_all_stem_cell_lifetime  0.532638064545538192  0.073169921711140479
                                                 t value   Pr(>|t|)    
(Intercept)                         -10.5279399999999992 2.0282e-11 ***
Ln_divisions_all_stem_cell_lifetime   7.2794699999999999 5.1238e-08 ***
---
Signif. codes:  
0 ‘***’ 0.001 ‘**’ 0.01 ‘*’ 0.050000000000000003 ‘.’ 0.10000000000000001 ‘ ’ 1

Residual standard error: 0.74911344217154285 on 29 degrees of freedom
Multiple R-squared:  0.64630111836564597,       Adjusted R-squared:  0.63410460520584055 
F-statistic: 52.990646580498797 on 1 and 29 DF,  p-value: 5.1238223347848003e-08

> 
> anova(lm_ln_lifetime_risk_vs_ln_cum_stem_cells)
Analysis of Variance Table

Response: Ln_lifetime_cancer_incidence
                                    Df             Sum Sq              Mean Sq
Ln_divisions_all_stem_cell_lifetime  1 29.736811442531000 29.73681144253099973
Residuals                           29 16.273957528020826  0.56117094924209743
                                               F value     Pr(>F)    
Ln_divisions_all_stem_cell_lifetime 52.990650000000002 5.1238e-08 ***
Residuals                                                            
---
Signif. codes:  
0 ‘***’ 0.001 ‘**’ 0.01 ‘*’ 0.050000000000000003 ‘.’ 0.10000000000000001 ‘ ’ 1
> 
> confint(lm_ln_lifetime_risk_vs_ln_cum_stem_cells)
                                                   2.5 %               97.5 %
(Intercept)                         -9.08933889044652688 -6.13228144217212900
Ln_divisions_all_stem_cell_lifetime  0.38298877174938439  0.68228735734169199
> 
> #Correlation coefficients (Pearson, Spearman)
> cor(Ln_lifetime_cancer_incidence,Ln_divisions_all_stem_cell_lifetime,method="pearson")
[1] 0.80392855302299471
> cor(Ln_lifetime_cancer_incidence,Ln_divisions_all_stem_cell_lifetime,method="spearman")
[1] 0.80960582265649872
> 
> ###############################################################################################
> #Regress lifetime baseline cancer risk on ln[stem cell divisions over lifetime/per stem cell] #
> # + ln[number of stem cells)                                                                  #
> # Full dataset                                                                                #
> ###############################################################################################
> 
> # ln[lifetime risk] vs ln10[cumulative stem cell divisions]
> lm_ln_lifetime_risk_vs_cum_stem_cell_divisions_per_cell_and_stem_cells<-lm(Ln_lifetime_cancer_incidence ~ ln_divisions_per_stem_cell_lifetime + Ln_number_stem_cells,data=Tomasetti_and_Vogelstein)
> 
> summary(lm_ln_lifetime_risk_vs_cum_stem_cell_divisions_per_cell_and_stem_cells)

Call:
lm(formula = Ln_lifetime_cancer_incidence ~ ln_divisions_per_stem_cell_lifetime + 
    Ln_number_stem_cells, data = Tomasetti_and_Vogelstein)

Residuals:
                  Min                    1Q                Median 
-1.641693543042830994 -0.469977085158524044  0.083774646871443828 
                   3Q                   Max 
 0.418371054239639661  1.192933778124600552 

Coefficients:
                                                Estimate           Std. Error
(Intercept)                         -7.65102357779787035  0.86247351661803806
ln_divisions_per_stem_cell_lifetime  0.52439252558645166  0.11860623748829933
Ln_number_stem_cells                 0.54005479519937905  0.11153461811999704
                                                t value   Pr(>|t|)    
(Intercept)                         -8.8710199999999997 1.2640e-09 ***
ln_divisions_per_stem_cell_lifetime  4.4212899999999999 0.00013461 ***
Ln_number_stem_cells                 4.8420399999999999 4.2715e-05 ***
---
Signif. codes:  
0 ‘***’ 0.001 ‘**’ 0.01 ‘*’ 0.050000000000000003 ‘.’ 0.10000000000000001 ‘ ’ 1

Residual standard error: 0.76226455327499232 on 28 degrees of freedom
Multiple R-squared:  0.64640184589308913,       Adjusted R-squared:  0.62114483488545269 
F-statistic: 25.592966867601586 on 2 and 28 DF,  p-value: 4.7768306932045616e-07

> 
> anova(lm_ln_lifetime_risk_vs_cum_stem_cell_divisions_per_cell_and_stem_cells)
Analysis of Variance Table

Response: Ln_lifetime_cancer_incidence
                                    Df             Sum Sq              Mean Sq
ln_divisions_per_stem_cell_lifetime  1 16.118603564105278 16.11860356410527828
Ln_number_stem_cells                 1 13.622842429419885 13.62284242941988488
Residuals                           28 16.269322977026661  0.58104724917952366
                                               F value     Pr(>F)    
ln_divisions_per_stem_cell_lifetime 27.740610000000000 1.3372e-05 ***
Ln_number_stem_cells                23.445329999999998 4.2715e-05 ***
Residuals                                                            
---
Signif. codes:  
0 ‘***’ 0.001 ‘**’ 0.01 ‘*’ 0.050000000000000003 ‘.’ 0.10000000000000001 ‘ ’ 1
> 
> confint(lm_ln_lifetime_risk_vs_cum_stem_cell_divisions_per_cell_and_stem_cells)
                                                   2.5 %               97.5 %
(Intercept)                         -9.41772048884751811 -5.88432666674822169
ln_divisions_per_stem_cell_lifetime  0.28143866165395648  0.76734638951894685
Ln_number_stem_cells                 0.31158648688497181  0.76852310351378628
> 
> #############################################################################################
> #Regress lifetime baseline cancer risk on ln[stem cell divisions over lifetime]             #
> # restricted dataset, omitting short latency tumors (leukemia, thyroid, bone)               #
> #############################################################################################
> 
> detach(Tomasetti_and_Vogelstein)
> attach(Tomasetti_and_Vogelstein_restricted)
> 
> # lifetime risk vs ln10[cumulative stem cell divisions]
> lm_lifetime_risk_vs_ln_cum_stem_cells_restricted<-lm(Lifetime_cancer_incidence ~ Ln_divisions_all_stem_cell_lifetime,data=Tomasetti_and_Vogelstein_restricted)
> 
> summary(lm_lifetime_risk_vs_ln_cum_stem_cells_restricted)

Call:
lm(formula = Lifetime_cancer_incidence ~ Ln_divisions_all_stem_cell_lifetime, 
    data = Tomasetti_and_Vogelstein_restricted)

Residuals:
                  Min                    1Q                Median 
-0.190188498908554215 -0.104284340928888331 -0.033417509575751868 
                   3Q                   Max 
 0.040769575342007210  0.776132932906569262 

Coefficients:
                                                 Estimate            Std. Error
(Intercept)                         -0.651348778691513974  0.323794240317955895
Ln_divisions_all_stem_cell_lifetime  0.072527034715578961  0.030975871676027451
                                                t value Pr(>|t|)  
(Intercept)                         -2.0116100000000001 0.057930 .
Ln_divisions_all_stem_cell_lifetime  2.3414000000000001 0.029679 *
---
Signif. codes:  
0 ‘***’ 0.001 ‘**’ 0.01 ‘*’ 0.050000000000000003 ‘.’ 0.10000000000000001 ‘ ’ 1

Residual standard error: 0.21198519256165269 on 20 degrees of freedom
Multiple R-squared:  0.21513759189474191,       Adjusted R-squared:  0.17589447148947901 
F-statistic: 5.4821734274191352 on 1 and 20 DF,  p-value: 0.029678761760330585

> 
> anova(lm_lifetime_risk_vs_ln_cum_stem_cells_restricted)
Analysis of Variance Table

Response: Lifetime_cancer_incidence
                                    Df              Sum Sq              Mean Sq
Ln_divisions_all_stem_cell_lifetime  1 0.24635638469925311 0.246356384699253084
Residuals                           20 0.89875443730801940 0.044937721865400973
                                    F value   Pr(>F)  
Ln_divisions_all_stem_cell_lifetime 5.48217 0.029679 *
Residuals                                             
---
Signif. codes:  
0 ‘***’ 0.001 ‘**’ 0.01 ‘*’ 0.050000000000000003 ‘.’ 0.10000000000000001 ‘ ’ 1
> 
> confint(lm_lifetime_risk_vs_ln_cum_stem_cells_restricted)
                                                     2.5 %               97.5 %
(Intercept)                         -1.3267717284299891389 0.024074171046961079
Ln_divisions_all_stem_cell_lifetime  0.0079124986521876828 0.137141570778970240
> 
> #Correlation coefficients (Pearson, Spearman)
> cor(Tomasetti_and_Vogelstein_restricted$Lifetime_cancer_incidence,Tomasetti_and_Vogelstein_restricted$Ln_divisions_all_stem_cell_lifetime,method="pearson")
[1] 0.46382927020051457
> cor(Tomasetti_and_Vogelstein_restricted$Lifetime_cancer_incidence,Tomasetti_and_Vogelstein_restricted$Ln_divisions_all_stem_cell_lifetime,method="spearman")
[1] 0.72495941268816932
> 
> # ln[lifetime risk] vs ln10[cumulative stem cell divisions]
> lm_ln_lifetime_risk_vs_ln_cum_stem_cells_restricted<-lm(Ln_lifetime_cancer_incidence ~ Ln_divisions_all_stem_cell_lifetime,data=Tomasetti_and_Vogelstein_restricted)
> 
> summary(lm_ln_lifetime_risk_vs_ln_cum_stem_cells_restricted)

Call:
lm(formula = Ln_lifetime_cancer_incidence ~ Ln_divisions_all_stem_cell_lifetime, 
    data = Tomasetti_and_Vogelstein_restricted)

Residuals:
                  Min                    1Q                Median 
-1.684258555235155885 -0.435010048505215574  0.069919080331000694 
                   3Q                   Max 
 0.661162436938162901  1.161718921636861968 

Coefficients:
                                                Estimate           Std. Error
(Intercept)                         -7.35673395941591401  1.27133076505469944
Ln_divisions_all_stem_cell_lifetime  0.51336601464930176  0.12162223329682970
                                                t value   Pr(>|t|)    
(Intercept)                         -5.7866400000000002 1.1601e-05 ***
Ln_divisions_all_stem_cell_lifetime  4.2209899999999996 0.00041962 ***
---
Signif. codes:  
0 ‘***’ 0.001 ‘**’ 0.01 ‘*’ 0.050000000000000003 ‘.’ 0.10000000000000001 ‘ ’ 1

Residual standard error: 0.83232887890479412 on 20 degrees of freedom
Multiple R-squared:  0.4711337054448172,        Adjusted R-squared:  0.44469039071705807 
F-statistic: 17.816741595948251 on 1 and 20 DF,  p-value: 0.00041961504724114402

> 
> anova(lm_ln_lifetime_risk_vs_ln_cum_stem_cells_restricted)
Analysis of Variance Table

Response: Ln_lifetime_cancer_incidence
                                    Df             Sum Sq              Mean Sq
Ln_divisions_all_stem_cell_lifetime  1 12.342928353566776 12.34292835356677642
Residuals                           20 13.855427253178226  0.69277136265891126
                                               F value     Pr(>F)    
Ln_divisions_all_stem_cell_lifetime 17.816739999999999 0.00041962 ***
Residuals                                                            
---
Signif. codes:  
0 ‘***’ 0.001 ‘**’ 0.01 ‘*’ 0.050000000000000003 ‘.’ 0.10000000000000001 ‘ ’ 1
> 
> confint(lm_ln_lifetime_risk_vs_ln_cum_stem_cells_restricted)
                                                    2.5 %               97.5 %
(Intercept)                         -10.00868346470456416 -4.70478445412726387
Ln_divisions_all_stem_cell_lifetime   0.25966648161727363  0.76706554768132995
> 
> #Correlation coefficients (Pearson, Spearman)
> cor(Tomasetti_and_Vogelstein_restricted$Ln_lifetime_cancer_incidence,Tomasetti_and_Vogelstein_restricted$Ln_divisions_all_stem_cell_lifetime,method="pearson")
[1] 0.68639180170280112
> cor(Tomasetti_and_Vogelstein_restricted$Ln_lifetime_cancer_incidence,Tomasetti_and_Vogelstein_restricted$Ln_divisions_all_stem_cell_lifetime,method="spearman")
[1] 0.72495941268816932
> 
> ###############################################################################################
> #Regress lifetime baseline cancer risk on ln[stem cell divisions over lifetime/per stem cell] #
> # + ln[number of stem cells)                                                                  #
> # Restricted dataset, omitting short latency tumors (leukemia, thyroid, bone)                 #
> ###############################################################################################
> 
> # ln[lifetime risk] vs ln10[cumulative stem cell divisions]
> lm_ln_lifetime_risk_vs_cum_stem_cell_divisions_per_cell_and_stem_cells_restricted<-lm(Ln_lifetime_cancer_incidence ~ ln_divisions_per_stem_cell_lifetime + Ln_number_stem_cells,data=Tomasetti_and_Vogelstein_restricted)
> 
> summary(lm_ln_lifetime_risk_vs_cum_stem_cell_divisions_per_cell_and_stem_cells_restricted)

Call:
lm(formula = Ln_lifetime_cancer_incidence ~ ln_divisions_per_stem_cell_lifetime + 
    Ln_number_stem_cells, data = Tomasetti_and_Vogelstein_restricted)

Residuals:
                  Min                    1Q                Median 
-1.719281191267136188 -0.387466034789600400  0.022982866259523428 
                   3Q                   Max 
 0.644933337443208798  1.220249545876939568 

Coefficients:
                                                Estimate           Std. Error
(Intercept)                         -7.19319611706181750  1.41917081492646679
ln_divisions_per_stem_cell_lifetime  0.54262797306124833  0.16047474206899062
Ln_number_stem_cells                 0.48462503995161466  0.15934369672179324
                                                t value   Pr(>|t|)    
(Intercept)                         -5.0685900000000004 6.8225e-05 ***
ln_divisions_per_stem_cell_lifetime  3.3813900000000001  0.0031336 ** 
Ln_number_stem_cells                 3.0413800000000002  0.0067163 ** 
---
Signif. codes:  
0 ‘***’ 0.001 ‘**’ 0.01 ‘*’ 0.050000000000000003 ‘.’ 0.10000000000000001 ‘ ’ 1

Residual standard error: 0.85208025020216049 on 19 degrees of freedom
Multiple R-squared:  0.47344884885235455,       Adjusted R-squared:  0.41802241188944445 
F-statistic: 8.5419318793516243 on 2 and 19 DF,  p-value: 0.002257799550944821

> 
> anova(lm_ln_lifetime_risk_vs_cum_stem_cell_divisions_per_cell_and_stem_cells_restricted)
Analysis of Variance Table

Response: Ln_lifetime_cancer_incidence
                                    Df              Sum Sq             Mean Sq
ln_divisions_per_stem_cell_lifetime  1  5.6877014020891474 5.68770140208914743
Ln_number_stem_cells                 1  6.7158799017489077 6.71587990174890770
Residuals                           19 13.7947743029069532 0.72604075278457647
                                               F value    Pr(>F)   
ln_divisions_per_stem_cell_lifetime 7.8338599999999996 0.0114510 * 
Ln_number_stem_cells                9.2500000000000000 0.0067163 **
Residuals                                                          
---
Signif. codes:  
0 ‘***’ 0.001 ‘**’ 0.01 ‘*’ 0.050000000000000003 ‘.’ 0.10000000000000001 ‘ ’ 1
> 
> confint(lm_ln_lifetime_risk_vs_cum_stem_cell_divisions_per_cell_and_stem_cells_restricted)
                                                    2.5 %               97.5 %
(Intercept)                         -10.16355477001715535 -4.22283746410647964
ln_divisions_per_stem_cell_lifetime   0.20675047778588190  0.87850546833661469
Ln_number_stem_cells                  0.15111484979455891  0.81813523010867029
> 
> save.image("Tomasetti & Vogelstein Science augmented full.RData")
> 
> 
