# Supplementary material for: Lack of Correlation between Stem-Cell Proliferation and Radiation- or Smoking-Associated Cancer Risk
Source: PLoS One. 2016 Mar 31;11(3):e0150335. doi: 10.1371/journal.pone.0150335 (PMC4816383; doi:10.1371/journal.pone.0150335)
Supplement: S3 Text — (ZIP) [file pone.0150335.s003.zip › Tomasetti & Vogelstein Science augmented smoking & radiation modified.R]

#Read in Tomasetti & Vogelstein table, and fit linear model for radiation and smoking excess risk
#Last revised by MP Little 2016-2-5

#Remove old R objects
rm(list = ls())
ls()

#Set output to 20 digits
options(digits=20)

#Read Tomasetti & Vogelstein table (radiation and smoking modified version)
Tomasetti_and_Vogelstein <- read.csv("Tomasetti & Vogelstein Science augmented smoking & radiation modified.csv",header=TRUE)

#Convert to data frame
Tomasetti_and_Vogelstein<-data.frame(Tomasetti_and_Vogelstein)

#load car package (only need do this once) 
#install.packages("car")

#load Hmisc package (only need do this once) 
#install.packages("Hmisc")

#Attach to mass library
library(MASS)

#Attach to Davison & Hinkley boot library
library(boot)

#Attach to survival library (for coxph)(NOT NEEDED HERE)
#library(survival)

#load car library
library(car)

#load Hmisc library
library(Hmisc)

attach(Tomasetti_and_Vogelstein)  # This means you can call columns directly without
		   # having to keep typing Tomasetti_and_Vogelstein[,"Cancer"] etc

#Specify treatment contrasts (not needed in R)
#options(contrasts=c("contr.treatment","contr.poly"))

#Column names of Tomasetti_and_Vogelstein
names(Tomasetti_and_Vogelstein)

#Row names of Tomasetti_and_Vogelstein
Tomasetti_and_Vogelstein[,1]

#Restricted dataset, omitting cancers with short latency (leukemia, bone, thyroid)
Tomasetti_and_Vogelstein_restricted<-Tomasetti_and_Vogelstein[-c(1,2,3,12,14),]

#Row names of Tomasetti_and_Vogelstein_restricted
Tomasetti_and_Vogelstein_restricted[,1]

numrow<-nrow(Tomasetti_and_Vogelstein)

numrow

numrow_res<-nrow(Tomasetti_and_Vogelstein_restricted)

numrow_res

Tomasetti_and_Vogelstein[1:3,]

##################################################
# Eliminate cancers without radiation data       #
# or sites with REIC =0                          #
##################################################
Tomasetti_and_Vogelstein$REIC_Japan_ERR

Tomasetti_and_Vogelstein$ln10_Number_stem_cells<-log10(Tomasetti_and_Vogelstein$Number_stem_cells)

Tomasetti_and_Vogelstein_restricted$ln10_Number_stem_cells<-log10(Tomasetti_and_Vogelstein_restricted$Number_stem_cells)

Tomasetti_and_Vogelstein_rad<-subset(Tomasetti_and_Vogelstein,REIC_Japan_ERR > -999999)

Tomasetti_and_Vogelstein_rad[,1]

Tomasetti_and_Vogelstein_rad_restricted<-subset(Tomasetti_and_Vogelstein_restricted,Tomasetti_and_Vogelstein_restricted$REIC_Japan_ERR > -999999)

Tomasetti_and_Vogelstein_rad_restricted[,1]

Tomasetti_and_Vogelstein_rad_gt_0<-subset(Tomasetti_and_Vogelstein,REIC_Japan_ERR > 0)

Tomasetti_and_Vogelstein_rad_gt_0[,1]

numrow<-nrow(Tomasetti_and_Vogelstein_rad)

numrow

numrow<-nrow(Tomasetti_and_Vogelstein_rad_gt_0)

numrow

Tomasetti_and_Vogelstein_rad_gt_0$ln10_REIC_Japan_ERR<-log10(Tomasetti_and_Vogelstein_rad_gt_0$REIC_Japan_ERR)

Tomasetti_and_Vogelstein_rad_gt_0$ln10_REIC_Japan_EAR<-log10(Tomasetti_and_Vogelstein_rad_gt_0$REIC_Japan_EAR)

Tomasetti_and_Vogelstein_rad_gt_0$ln10_REIC_US_ERR<-log10(Tomasetti_and_Vogelstein_rad_gt_0$REIC_US_ERR)

Tomasetti_and_Vogelstein_rad_gt_0$ln10_REIC_US_EAR<-log10(Tomasetti_and_Vogelstein_rad_gt_0$REIC_US_EAR)

Tomasetti_and_Vogelstein_rad_gt_0$ln10_REIC_Japan_BEIR_VII<-log10(Tomasetti_and_Vogelstein_rad_gt_0$REIC_Japan_BEIR_VII)

Tomasetti_and_Vogelstein_rad_gt_0$ln10_REIC_Japan_ICRP<-log10(Tomasetti_and_Vogelstein_rad_gt_0$REIC_Japan_ICRP)

Tomasetti_and_Vogelstein_rad_gt_0$ln10_REIC_Japan_ERR

Tomasetti_and_Vogelstein_rad_gt_0$REIC_Japan_ERR

Tomasetti_and_Vogelstein_rad_gt_0$ln10_REIC_Japan_EAR

Tomasetti_and_Vogelstein_rad_gt_0$REIC_Japan_EAR

Tomasetti_and_Vogelstein_rad_gt_0$ln10_REIC_Japan_BEIR_VII

Tomasetti_and_Vogelstein_rad_gt_0$REIC_Japan_BEIR_VII

Tomasetti_and_Vogelstein_rad_gt_0$ln10_REIC_Japan_ICRP

Tomasetti_and_Vogelstein_rad_gt_0$REIC_Japan_ICRP

##################################################
# Eliminate cancers without smoking data         #
##################################################
Tomasetti_and_Vogelstein$Mortality_smoking_former

Tomasetti_and_Vogelstein_smoke<-subset(Tomasetti_and_Vogelstein,Mortality_smoking_former > 0)

Tomasetti_and_Vogelstein_smoke[,1]

Tomasetti_and_Vogelstein_smoke_restricted<-subset(Tomasetti_and_Vogelstein_restricted,Tomasetti_and_Vogelstein_restricted$Mortality_smoking_former > 0)

Tomasetti_and_Vogelstein_smoke_restricted[,1]

numrow<-nrow(Tomasetti_and_Vogelstein_smoke)

numrow

########################
## RADIATION ANALYSES ##
########################

detach(Tomasetti_and_Vogelstein)
attach(Tomasetti_and_Vogelstein_rad)

################################################################
#Regress REIC on stem cell divisions per year                  #
################################################################

# REIC (Japan ERR) vs stem cell divisions per year
lm_REIC_Japan_ERR_vs_stem_cells_per_y<-lm(REIC_Japan_ERR ~ Divisions_stem_cell_per_yr,data=Tomasetti_and_Vogelstein_rad)

summary(lm_REIC_Japan_ERR_vs_stem_cells_per_y)

anova(lm_REIC_Japan_ERR_vs_stem_cells_per_y)

confint(lm_REIC_Japan_ERR_vs_stem_cells_per_y)

#Correlation coefficients (Pearson, Spearman)
cor(REIC_Japan_ERR,Divisions_stem_cell_per_yr,method="pearson")
cor(REIC_Japan_ERR,Divisions_stem_cell_per_yr,method="spearman")

#Test correlation coeffients (Pearson, Spearman)
cor(REIC_Japan_ERR,Divisions_stem_cell_per_yr,method="pearson")
cor(Tomasetti_and_Vogelstein_rad$REIC_Japan_ERR,Tomasetti_and_Vogelstein_rad$Divisions_stem_cell_per_yr,method="spearman")

# ln10[REIC (Japan ERR)] vs ln10(stem cell divisions per year)
lm_ln_REIC_Japan_ERR_vs_stem_cells_per_y<-lm(ln10_REIC_Japan_ERR ~ log10(Divisions_stem_cell_per_yr),data=Tomasetti_and_Vogelstein_rad_gt_0)

summary(lm_ln_REIC_Japan_ERR_vs_stem_cells_per_y)

anova(lm_ln_REIC_Japan_ERR_vs_stem_cells_per_y)

confint(lm_ln_REIC_Japan_ERR_vs_stem_cells_per_y)

#Correlation coefficients (Pearson, Spearman)
cor(Tomasetti_and_Vogelstein_rad_gt_0$ln10_REIC_Japan_ERR,log10(Tomasetti_and_Vogelstein_rad_gt_0$Divisions_stem_cell_per_yr),method="pearson")
cor(Tomasetti_and_Vogelstein_rad_gt_0$ln10_REIC_Japan_ERR,log10(Tomasetti_and_Vogelstein_rad_gt_0$Divisions_stem_cell_per_yr),method="spearman")

# REIC (Japan EAR) vs stem cell divisions per year
lm_REIC_Japan_EAR_vs_stem_cells_per_y<-lm(REIC_Japan_EAR ~ Divisions_stem_cell_per_yr,data=Tomasetti_and_Vogelstein_rad)

summary(lm_REIC_Japan_EAR_vs_stem_cells_per_y)

anova(lm_REIC_Japan_EAR_vs_stem_cells_per_y)

confint(lm_REIC_Japan_EAR_vs_stem_cells_per_y)

#Correlation coefficients (Pearson, Spearman)
cor(REIC_Japan_EAR,Divisions_stem_cell_per_yr,method="pearson")
cor(REIC_Japan_EAR,Divisions_stem_cell_per_yr,method="spearman")

# ln10[REIC (Japan EAR)] vs ln10(stem cell divisions per year)
lm_ln_REIC_Japan_EAR_vs_stem_cells_per_y<-lm(ln10_REIC_Japan_EAR ~ log10(Divisions_stem_cell_per_yr),data=Tomasetti_and_Vogelstein_rad_gt_0)

summary(lm_ln_REIC_Japan_EAR_vs_stem_cells_per_y)

anova(lm_ln_REIC_Japan_EAR_vs_stem_cells_per_y)

confint(lm_ln_REIC_Japan_EAR_vs_stem_cells_per_y)

#Correlation coefficients (Pearson, Spearman)
cor(Tomasetti_and_Vogelstein_rad_gt_0$ln10_REIC_Japan_EAR,log10(Tomasetti_and_Vogelstein_rad_gt_0$Divisions_stem_cell_per_yr),method="pearson")
cor(Tomasetti_and_Vogelstein_rad_gt_0$ln10_REIC_Japan_EAR,log10(Tomasetti_and_Vogelstein_rad_gt_0$Divisions_stem_cell_per_yr),method="spearman")

# REIC (Japan BEIR VII mixed ERR/EAR) vs stem cell divisions per year
lm_REIC_Japan_BEIR_VII_vs_stem_cells_per_y<-lm(REIC_Japan_BEIR_VII ~ Divisions_stem_cell_per_yr,data=Tomasetti_and_Vogelstein_rad)

summary(lm_REIC_Japan_BEIR_VII_vs_stem_cells_per_y)

anova(lm_REIC_Japan_BEIR_VII_vs_stem_cells_per_y)

confint(lm_REIC_Japan_BEIR_VII_vs_stem_cells_per_y)

#Correlation coefficients (Pearson, Spearman)
cor(REIC_Japan_BEIR_VII,Divisions_stem_cell_per_yr,method="pearson")
cor(REIC_Japan_BEIR_VII,Divisions_stem_cell_per_yr,method="spearman")

# ln10[REIC (Japan BEIR VII mixed ERR/EAR)] vs ln10(stem cell divisions per year)
lm_ln_REIC_Japan_BEIR_VII_vs_stem_cells_per_y<-lm(ln10_REIC_Japan_BEIR_VII ~ log10(Divisions_stem_cell_per_yr),data=Tomasetti_and_Vogelstein_rad_gt_0)

summary(lm_ln_REIC_Japan_BEIR_VII_vs_stem_cells_per_y)

anova(lm_ln_REIC_Japan_BEIR_VII_vs_stem_cells_per_y)

confint(lm_ln_REIC_Japan_BEIR_VII_vs_stem_cells_per_y)

#Correlation coefficients (Pearson, Spearman)
cor(Tomasetti_and_Vogelstein_rad_gt_0$ln10_REIC_Japan_BEIR_VII,log10(Tomasetti_and_Vogelstein_rad_gt_0$Divisions_stem_cell_per_yr),method="pearson")
cor(Tomasetti_and_Vogelstein_rad_gt_0$ln10_REIC_Japan_BEIR_VII,log10(Tomasetti_and_Vogelstein_rad_gt_0$Divisions_stem_cell_per_yr),method="spearman")

# REIC (Japan ICRP mixed ERR/EAR) vs stem cell divisions per year
lm_REIC_Japan_ICRP_vs_stem_cells_per_y<-lm(REIC_Japan_ICRP ~ Divisions_stem_cell_per_yr,data=Tomasetti_and_Vogelstein_rad)

summary(lm_REIC_Japan_ICRP_vs_stem_cells_per_y)

anova(lm_REIC_Japan_ICRP_vs_stem_cells_per_y)

confint(lm_REIC_Japan_ICRP_vs_stem_cells_per_y)

#Correlation coefficients (Pearson, Spearman)
cor(REIC_Japan_ICRP,Divisions_stem_cell_per_yr,method="pearson")
cor(REIC_Japan_ICRP,Divisions_stem_cell_per_yr,method="spearman")

# ln10[REIC (Japan ICRP mixed ERR/EAR)] vs ln10(stem cell divisions per year)
lm_ln_REIC_Japan_ICRP_vs_stem_cells_per_y<-lm(ln10_REIC_Japan_ICRP ~ log10(Divisions_stem_cell_per_yr),data=Tomasetti_and_Vogelstein_rad_gt_0)

summary(lm_ln_REIC_Japan_ICRP_vs_stem_cells_per_y)

anova(lm_ln_REIC_Japan_ICRP_vs_stem_cells_per_y)

confint(lm_ln_REIC_Japan_ICRP_vs_stem_cells_per_y)

#Correlation coefficients (Pearson, Spearman)
cor(Tomasetti_and_Vogelstein_rad_gt_0$ln10_REIC_Japan_ICRP,log10(Tomasetti_and_Vogelstein_rad_gt_0$Divisions_stem_cell_per_yr),method="pearson")
cor(Tomasetti_and_Vogelstein_rad_gt_0$ln10_REIC_Japan_ICRP,log10(Tomasetti_and_Vogelstein_rad_gt_0$Divisions_stem_cell_per_yr),method="spearman")

################################################################
#Regress REIC on ln[stem cell divisions over lifetime]         #
################################################################

# REIC (Japan ERR) vs ln10[cumulative stem cell divisions]
lm_REIC_Japan_ERR_vs_ln_cum_stem_cells<-lm(REIC_Japan_ERR ~ Ln_divisions_all_stem_cell_lifetime,data=Tomasetti_and_Vogelstein_rad)

summary(lm_REIC_Japan_ERR_vs_ln_cum_stem_cells)

anova(lm_REIC_Japan_ERR_vs_ln_cum_stem_cells)

confint(lm_REIC_Japan_ERR_vs_ln_cum_stem_cells)

#Correlation coefficients (Pearson, Spearman)
cor(REIC_Japan_ERR,Ln_divisions_all_stem_cell_lifetime,method="pearson")
cor(REIC_Japan_ERR,Ln_divisions_all_stem_cell_lifetime,method="spearman")

# ln10[REIC (Japan ERR)] vs ln10[cumulative stem cell divisions]
lm_ln_REIC_Japan_ERR_vs_ln_cum_stem_cells<-lm(ln10_REIC_Japan_ERR ~ Ln_divisions_all_stem_cell_lifetime,data=Tomasetti_and_Vogelstein_rad_gt_0)

summary(lm_ln_REIC_Japan_ERR_vs_ln_cum_stem_cells)

anova(lm_ln_REIC_Japan_ERR_vs_ln_cum_stem_cells)

confint(lm_ln_REIC_Japan_ERR_vs_ln_cum_stem_cells)

#Correlation coefficients (Pearson, Spearman)
cor(Tomasetti_and_Vogelstein_rad_gt_0$ln10_REIC_Japan_ERR,Tomasetti_and_Vogelstein_rad_gt_0$Ln_divisions_all_stem_cell_lifetime,method="pearson")
cor(Tomasetti_and_Vogelstein_rad_gt_0$ln10_REIC_Japan_ERR,Tomasetti_and_Vogelstein_rad_gt_0$Ln_divisions_all_stem_cell_lifetime,method="spearman")

# REIC (Japan EAR) vs ln10[cumulative stem cell divisions]
lm_REIC_Japan_EAR_vs_ln_cum_stem_cells<-lm(REIC_Japan_EAR ~ Ln_divisions_all_stem_cell_lifetime,data=Tomasetti_and_Vogelstein_rad)

summary(lm_REIC_Japan_EAR_vs_ln_cum_stem_cells)

anova(lm_REIC_Japan_EAR_vs_ln_cum_stem_cells)

confint(lm_REIC_Japan_EAR_vs_ln_cum_stem_cells)

#Correlation coefficients (Pearson, Spearman)
cor(REIC_Japan_EAR,Ln_divisions_all_stem_cell_lifetime,method="pearson")
cor(REIC_Japan_EAR,Ln_divisions_all_stem_cell_lifetime,method="spearman")

# ln10[REIC (Japan EAR)] vs ln10[cumulative stem cell divisions]
lm_ln_REIC_Japan_EAR_vs_ln_cum_stem_cells<-lm(ln10_REIC_Japan_EAR ~ Ln_divisions_all_stem_cell_lifetime,data=Tomasetti_and_Vogelstein_rad_gt_0)

summary(lm_ln_REIC_Japan_EAR_vs_ln_cum_stem_cells)

anova(lm_ln_REIC_Japan_EAR_vs_ln_cum_stem_cells)

confint(lm_ln_REIC_Japan_EAR_vs_ln_cum_stem_cells)

#Correlation coefficients (Pearson, Spearman)
cor(Tomasetti_and_Vogelstein_rad_gt_0$ln10_REIC_Japan_EAR,Tomasetti_and_Vogelstein_rad_gt_0$Ln_divisions_all_stem_cell_lifetime,method="pearson")
cor(Tomasetti_and_Vogelstein_rad_gt_0$ln10_REIC_Japan_EAR,Tomasetti_and_Vogelstein_rad_gt_0$Ln_divisions_all_stem_cell_lifetime,method="spearman")

# REIC (Japan BEIR VII mixed ERR/EAR) vs ln10[cumulative stem cell divisions]
lm_REIC_Japan_BEIR_VII_vs_ln_cum_stem_cells<-lm(REIC_Japan_BEIR_VII ~ Ln_divisions_all_stem_cell_lifetime,data=Tomasetti_and_Vogelstein_rad)

summary(lm_REIC_Japan_BEIR_VII_vs_ln_cum_stem_cells)

anova(lm_REIC_Japan_BEIR_VII_vs_ln_cum_stem_cells)

confint(lm_REIC_Japan_BEIR_VII_vs_ln_cum_stem_cells)

#Correlation coefficients (Pearson, Spearman)
cor(REIC_Japan_BEIR_VII,Ln_divisions_all_stem_cell_lifetime,method="pearson")
cor(REIC_Japan_BEIR_VII,Ln_divisions_all_stem_cell_lifetime,method="spearman")

# ln10[REIC (Japan BEIR VII mixed ERR/EAR)] vs ln10[cumulative stem cell divisions]
lm_ln_REIC_Japan_BEIR_VII_vs_ln_cum_stem_cells<-lm(ln10_REIC_Japan_BEIR_VII ~ Ln_divisions_all_stem_cell_lifetime,data=Tomasetti_and_Vogelstein_rad_gt_0)

summary(lm_ln_REIC_Japan_BEIR_VII_vs_ln_cum_stem_cells)

anova(lm_ln_REIC_Japan_BEIR_VII_vs_ln_cum_stem_cells)

confint(lm_ln_REIC_Japan_BEIR_VII_vs_ln_cum_stem_cells)

#Correlation coefficients (Pearson, Spearman)
cor(Tomasetti_and_Vogelstein_rad_gt_0$ln10_REIC_Japan_BEIR_VII,Tomasetti_and_Vogelstein_rad_gt_0$Ln_divisions_all_stem_cell_lifetime,method="pearson")
cor(Tomasetti_and_Vogelstein_rad_gt_0$ln10_REIC_Japan_BEIR_VII,Tomasetti_and_Vogelstein_rad_gt_0$Ln_divisions_all_stem_cell_lifetime,method="spearman")

# REIC (Japan ICRP mixed ERR/EAR) vs ln10[cumulative stem cell divisions]
lm_REIC_Japan_ICRP_vs_ln_cum_stem_cells<-lm(REIC_Japan_ICRP ~ Ln_divisions_all_stem_cell_lifetime,data=Tomasetti_and_Vogelstein_rad)

summary(lm_REIC_Japan_ICRP_vs_ln_cum_stem_cells)

anova(lm_REIC_Japan_ICRP_vs_ln_cum_stem_cells)

confint(lm_REIC_Japan_ICRP_vs_ln_cum_stem_cells)

#Correlation coefficients (Pearson, Spearman)
cor(REIC_Japan_ICRP,Ln_divisions_all_stem_cell_lifetime,method="pearson")
cor(REIC_Japan_ICRP,Ln_divisions_all_stem_cell_lifetime,method="spearman")

# ln10[REIC (Japan ICRP mixed ERR/EAR)] vs ln10[cumulative stem cell divisions]
lm_ln_REIC_Japan_ICRP_vs_ln_cum_stem_cells<-lm(ln10_REIC_Japan_ICRP ~ Ln_divisions_all_stem_cell_lifetime,data=Tomasetti_and_Vogelstein_rad_gt_0)

summary(lm_ln_REIC_Japan_ICRP_vs_ln_cum_stem_cells)

anova(lm_ln_REIC_Japan_ICRP_vs_ln_cum_stem_cells)

confint(lm_ln_REIC_Japan_ICRP_vs_ln_cum_stem_cells)

#Correlation coefficients (Pearson, Spearman)
cor(Tomasetti_and_Vogelstein_rad_gt_0$ln10_REIC_Japan_ICRP,Tomasetti_and_Vogelstein_rad_gt_0$Ln_divisions_all_stem_cell_lifetime,method="pearson")
cor(Tomasetti_and_Vogelstein_rad_gt_0$ln10_REIC_Japan_ICRP,Tomasetti_and_Vogelstein_rad_gt_0$Ln_divisions_all_stem_cell_lifetime,method="spearman")

################################################################
#Regress REIC on extra risk score (ERS)                        #
################################################################

# REIC (Japan ERR) vs ERS
lm_REIC_Japan_ERR_vs_ERS<-lm(REIC_Japan_ERR ~ ERS,data=Tomasetti_and_Vogelstein_rad)

summary(lm_REIC_Japan_ERR_vs_ERS)

anova(lm_REIC_Japan_ERR_vs_ERS)

confint(lm_REIC_Japan_ERR_vs_ERS)

#Correlation coefficients (Pearson, Spearman)
cor(REIC_Japan_ERR,ERS,method="pearson")
cor(REIC_Japan_ERR,ERS,method="spearman")

# ln10[REIC (Japan ERR)] vs ERS
lm_ln_REIC_Japan_ERR_vs_ERS<-lm(ln10_REIC_Japan_ERR ~ ERS,data=Tomasetti_and_Vogelstein_rad_gt_0)

summary(lm_ln_REIC_Japan_ERR_vs_ERS)

anova(lm_ln_REIC_Japan_ERR_vs_ERS)

confint(lm_ln_REIC_Japan_ERR_vs_ERS)

#Correlation coefficients (Pearson, Spearman)
cor(Tomasetti_and_Vogelstein_rad_gt_0$ln10_REIC_Japan_ERR,Tomasetti_and_Vogelstein_rad_gt_0$ERS,method="pearson")
cor(Tomasetti_and_Vogelstein_rad_gt_0$ln10_REIC_Japan_ERR,Tomasetti_and_Vogelstein_rad_gt_0$ERS,method="spearman")

# REIC (Japan EAR) vs ERS
lm_REIC_Japan_EAR_vs_ERS<-lm(REIC_Japan_EAR ~ ERS,data=Tomasetti_and_Vogelstein_rad)

summary(lm_REIC_Japan_EAR_vs_ERS)

anova(lm_REIC_Japan_EAR_vs_ERS)

confint(lm_REIC_Japan_EAR_vs_ERS)

#Correlation coefficients (Pearson, Spearman)
cor(REIC_Japan_EAR,ERS,method="pearson")
cor(REIC_Japan_EAR,ERS,method="spearman")

# ln10[REIC (Japan EAR)] vs ERS
lm_ln_REIC_Japan_EAR_vs_ERS<-lm(ln10_REIC_Japan_EAR ~ ERS,data=Tomasetti_and_Vogelstein_rad_gt_0)

summary(lm_ln_REIC_Japan_EAR_vs_ERS)

anova(lm_ln_REIC_Japan_EAR_vs_ERS)

confint(lm_ln_REIC_Japan_EAR_vs_ERS)

#Correlation coefficients (Pearson, Spearman)
cor(Tomasetti_and_Vogelstein_rad_gt_0$ln10_REIC_Japan_EAR,Tomasetti_and_Vogelstein_rad_gt_0$ERS,method="pearson")
cor(Tomasetti_and_Vogelstein_rad_gt_0$ln10_REIC_Japan_EAR,Tomasetti_and_Vogelstein_rad_gt_0$ERS,method="spearman")

# REIC (Japan BEIR VII mixed ERR/EAR) vs ERS
lm_REIC_Japan_BEIR_VII_vs_ERS<-lm(REIC_Japan_BEIR_VII ~ ERS,data=Tomasetti_and_Vogelstein_rad)

summary(lm_REIC_Japan_BEIR_VII_vs_ERS)

anova(lm_REIC_Japan_BEIR_VII_vs_ERS)

confint(lm_REIC_Japan_BEIR_VII_vs_ERS)

#Correlation coefficients (Pearson, Spearman)
cor(REIC_Japan_BEIR_VII,ERS,method="pearson")
cor(REIC_Japan_BEIR_VII,ERS,method="spearman")

# ln10[REIC (Japan BEIR VII mixed ERR/EAR)] vs ERS
lm_ln_REIC_Japan_BEIR_VII_vs_ERS<-lm(ln10_REIC_Japan_BEIR_VII ~ ERS,data=Tomasetti_and_Vogelstein_rad_gt_0)

summary(lm_ln_REIC_Japan_BEIR_VII_vs_ERS)

anova(lm_ln_REIC_Japan_BEIR_VII_vs_ERS)

confint(lm_ln_REIC_Japan_BEIR_VII_vs_ERS)

#Correlation coefficients (Pearson, Spearman)
cor(Tomasetti_and_Vogelstein_rad_gt_0$ln10_REIC_Japan_BEIR_VII,Tomasetti_and_Vogelstein_rad_gt_0$ERS,method="pearson")
cor(Tomasetti_and_Vogelstein_rad_gt_0$ln10_REIC_Japan_BEIR_VII,Tomasetti_and_Vogelstein_rad_gt_0$ERS,method="spearman")

# REIC (Japan ICRP mixed ERR/EAR) vs ERS
lm_REIC_Japan_ICRP_vs_ERS<-lm(REIC_Japan_ICRP ~ ERS,data=Tomasetti_and_Vogelstein_rad)

summary(lm_REIC_Japan_ICRP_vs_ERS)

anova(lm_REIC_Japan_ICRP_vs_ERS)

confint(lm_REIC_Japan_ICRP_vs_ERS)

#Correlation coefficients (Pearson, Spearman)
cor(REIC_Japan_ICRP,ERS,method="pearson")
cor(REIC_Japan_ICRP,ERS,method="spearman")

# ln10[REIC (Japan ICRP mixed ERR/EAR)] vs ERS
lm_ln_REIC_Japan_ICRP_vs_ERS<-lm(ln10_REIC_Japan_ICRP ~ ERS,data=Tomasetti_and_Vogelstein_rad_gt_0)

summary(lm_ln_REIC_Japan_ICRP_vs_ERS)

anova(lm_ln_REIC_Japan_ICRP_vs_ERS)

confint(lm_ln_REIC_Japan_ICRP_vs_ERS)

#Correlation coefficients (Pearson, Spearman)
cor(Tomasetti_and_Vogelstein_rad_gt_0$ln10_REIC_Japan_ICRP,Tomasetti_and_Vogelstein_rad_gt_0$ERS,method="pearson")
cor(Tomasetti_and_Vogelstein_rad_gt_0$ln10_REIC_Japan_ICRP,Tomasetti_and_Vogelstein_rad_gt_0$ERS,method="spearman")

################################################################
#Regress REIC on log10[numbers of stem cells]                  #
################################################################

# REIC (Japan ERR) vs log10[numbers of stem cells]
lm_REIC_Japan_ERR_vs_ln10_stem_cells<-lm(REIC_Japan_ERR ~ ln10_Number_stem_cells,data=Tomasetti_and_Vogelstein_rad)

summary(lm_REIC_Japan_ERR_vs_ln10_stem_cells)

anova(lm_REIC_Japan_ERR_vs_ln10_stem_cells)

confint(lm_REIC_Japan_ERR_vs_ln10_stem_cells)

#Correlation coefficients (Pearson, Spearman)
cor(REIC_Japan_ERR,ln10_Number_stem_cells,method="pearson")
cor(REIC_Japan_ERR,ln10_Number_stem_cells,method="spearman")

# ln10[REIC (Japan ERR)] vs log10[numbers of stem cells]
lm_ln_REIC_Japan_ERR_vs_ln10_stem_cells<-lm(ln10_REIC_Japan_ERR ~ ln10_Number_stem_cells,data=Tomasetti_and_Vogelstein_rad_gt_0)

summary(lm_ln_REIC_Japan_ERR_vs_ln10_stem_cells)

anova(lm_ln_REIC_Japan_ERR_vs_ln10_stem_cells)

confint(lm_ln_REIC_Japan_ERR_vs_ln10_stem_cells)

#Correlation coefficients (Pearson, Spearman)
cor(Tomasetti_and_Vogelstein_rad_gt_0$ln10_REIC_Japan_ERR,Tomasetti_and_Vogelstein_rad_gt_0$ln10_Number_stem_cells,method="pearson")
cor(Tomasetti_and_Vogelstein_rad_gt_0$ln10_REIC_Japan_ERR,Tomasetti_and_Vogelstein_rad_gt_0$ln10_Number_stem_cells,method="spearman")

# REIC (Japan EAR) vs log10[numbers of stem cells]
lm_REIC_Japan_EAR_vs_ln10_stem_cells<-lm(REIC_Japan_EAR ~ ln10_Number_stem_cells,data=Tomasetti_and_Vogelstein_rad)

summary(lm_REIC_Japan_EAR_vs_ln10_stem_cells)

anova(lm_REIC_Japan_EAR_vs_ln10_stem_cells)

confint(lm_REIC_Japan_EAR_vs_ln10_stem_cells)

#Correlation coefficients (Pearson, Spearman)
cor(REIC_Japan_EAR,ln10_Number_stem_cells,method="pearson")
cor(REIC_Japan_EAR,ln10_Number_stem_cells,method="spearman")

# ln10[REIC (Japan EAR)] vs log10[numbers of stem cells]
lm_ln_REIC_Japan_EAR_vs_ln10_stem_cells<-lm(ln10_REIC_Japan_EAR ~ ln10_Number_stem_cells,data=Tomasetti_and_Vogelstein_rad_gt_0)

summary(lm_ln_REIC_Japan_EAR_vs_ln10_stem_cells)

anova(lm_ln_REIC_Japan_EAR_vs_ln10_stem_cells)

confint(lm_ln_REIC_Japan_EAR_vs_ln10_stem_cells)

#Correlation coefficients (Pearson, Spearman)
cor(Tomasetti_and_Vogelstein_rad_gt_0$ln10_REIC_Japan_EAR,Tomasetti_and_Vogelstein_rad_gt_0$ln10_Number_stem_cells,method="pearson")
cor(Tomasetti_and_Vogelstein_rad_gt_0$ln10_REIC_Japan_EAR,Tomasetti_and_Vogelstein_rad_gt_0$ln10_Number_stem_cells,method="spearman")

# REIC (Japan BEIR VII mixed ERR/EAR) vs log10[numbers of stem cells]
lm_REIC_Japan_BEIR_VII_vs_ln10_stem_cells<-lm(REIC_Japan_BEIR_VII ~ ln10_Number_stem_cells,data=Tomasetti_and_Vogelstein_rad)

summary(lm_REIC_Japan_BEIR_VII_vs_ln10_stem_cells)

anova(lm_REIC_Japan_BEIR_VII_vs_ln10_stem_cells)

confint(lm_REIC_Japan_BEIR_VII_vs_ln10_stem_cells)

#Correlation coefficients (Pearson, Spearman)
cor(REIC_Japan_BEIR_VII,ln10_Number_stem_cells,method="pearson")
cor(REIC_Japan_BEIR_VII,ln10_Number_stem_cells,method="spearman")

# ln10[REIC (Japan BEIR VII mixed ERR/EAR)] vs log10[numbers of stem cells]
lm_ln_REIC_Japan_BEIR_VII_vs_ln10_stem_cells<-lm(ln10_REIC_Japan_BEIR_VII ~ ln10_Number_stem_cells,data=Tomasetti_and_Vogelstein_rad_gt_0)

summary(lm_ln_REIC_Japan_BEIR_VII_vs_ln10_stem_cells)

anova(lm_ln_REIC_Japan_BEIR_VII_vs_ln10_stem_cells)

confint(lm_ln_REIC_Japan_BEIR_VII_vs_ln10_stem_cells)

#Correlation coefficients (Pearson, Spearman)
cor(Tomasetti_and_Vogelstein_rad_gt_0$ln10_REIC_Japan_BEIR_VII,Tomasetti_and_Vogelstein_rad_gt_0$ln10_Number_stem_cells,method="pearson")
cor(Tomasetti_and_Vogelstein_rad_gt_0$ln10_REIC_Japan_BEIR_VII,Tomasetti_and_Vogelstein_rad_gt_0$ln10_Number_stem_cells,method="spearman")

# REIC (Japan ICRP mixed ERR/EAR) vs log10[numbers of stem cells]
lm_REIC_Japan_ICRP_vs_ln10_stem_cells<-lm(REIC_Japan_ICRP ~ ln10_Number_stem_cells,data=Tomasetti_and_Vogelstein_rad)

summary(lm_REIC_Japan_ICRP_vs_ln10_stem_cells)

anova(lm_REIC_Japan_ICRP_vs_ln10_stem_cells)

confint(lm_REIC_Japan_ICRP_vs_ln10_stem_cells)

#Correlation coefficients (Pearson, Spearman)
cor(REIC_Japan_ICRP,ln10_Number_stem_cells,method="pearson")
cor(REIC_Japan_ICRP,ln10_Number_stem_cells,method="spearman")

# ln10[REIC (Japan ICRP mixed ERR/EAR)] vs log10[numbers of stem cells]
lm_ln_REIC_Japan_ICRP_vs_ln10_stem_cells<-lm(ln10_REIC_Japan_ICRP ~ ln10_Number_stem_cells,data=Tomasetti_and_Vogelstein_rad_gt_0)

summary(lm_ln_REIC_Japan_ICRP_vs_ln10_stem_cells)

anova(lm_ln_REIC_Japan_ICRP_vs_ln10_stem_cells)

confint(lm_ln_REIC_Japan_ICRP_vs_ln10_stem_cells)

#Correlation coefficients (Pearson, Spearman)
cor(Tomasetti_and_Vogelstein_rad_gt_0$ln10_REIC_Japan_ICRP,Tomasetti_and_Vogelstein_rad_gt_0$ln10_Number_stem_cells,method="pearson")
cor(Tomasetti_and_Vogelstein_rad_gt_0$ln10_REIC_Japan_ICRP,Tomasetti_and_Vogelstein_rad_gt_0$ln10_Number_stem_cells,method="spearman")

#############################################################################################
#Regress lifetime baseline cancer risk on ln[stem cell divisions over lifetime]             #
# (restricting to radiation cancer data)                                                    #
#############################################################################################

# lifetime risk vs ln10[cumulative stem cell divisions]
lm_lifetime_risk_vs_ln_cum_stem_cells_rad<-lm(Lifetime_cancer_incidence ~ Ln_divisions_all_stem_cell_lifetime,data=Tomasetti_and_Vogelstein_rad)

summary(lm_lifetime_risk_vs_ln_cum_stem_cells_rad)

anova(lm_lifetime_risk_vs_ln_cum_stem_cells_rad)

confint(lm_lifetime_risk_vs_ln_cum_stem_cells_rad)

#Correlation coefficients (Pearson, Spearman)
cor(Lifetime_cancer_incidence,Ln_divisions_all_stem_cell_lifetime,method="pearson")
cor(Lifetime_cancer_incidence,Ln_divisions_all_stem_cell_lifetime,method="spearman")

# ln[lifetime risk] vs ln10[cumulative stem cell divisions]
lm_ln_lifetime_risk_vs_ln_cum_stem_cells_rad<-lm(Ln_lifetime_cancer_incidence ~ Ln_divisions_all_stem_cell_lifetime,data=Tomasetti_and_Vogelstein_rad)

summary(lm_ln_lifetime_risk_vs_ln_cum_stem_cells_rad)

anova(lm_ln_lifetime_risk_vs_ln_cum_stem_cells_rad)

confint(lm_ln_lifetime_risk_vs_ln_cum_stem_cells_rad)

#Correlation coefficients (Pearson, Spearman)
cor(Ln_lifetime_cancer_incidence,Ln_divisions_all_stem_cell_lifetime,method="pearson")
cor(Ln_lifetime_cancer_incidence,Ln_divisions_all_stem_cell_lifetime,method="spearman")

#############################################################################################
#Regress lifetime baseline cancer risk on ln[stem cell divisions over lifetime]             #
# (restricting to radiation cancer data) and omitting cancers with short latency            #
#############################################################################################

detach(Tomasetti_and_Vogelstein_rad)
attach(Tomasetti_and_Vogelstein_rad_restricted)

# lifetime risk vs ln10[cumulative stem cell divisions]
lm_lifetime_risk_vs_ln_cum_stem_cells_rad_restricted<-lm(Lifetime_cancer_incidence ~ Ln_divisions_all_stem_cell_lifetime,data=Tomasetti_and_Vogelstein_rad_restricted)

summary(lm_lifetime_risk_vs_ln_cum_stem_cells_rad_restricted)

anova(lm_lifetime_risk_vs_ln_cum_stem_cells_rad_restricted)

confint(lm_lifetime_risk_vs_ln_cum_stem_cells_rad_restricted)

#Correlation coefficients (Pearson, Spearman)
cor(Tomasetti_and_Vogelstein_rad_restricted$Lifetime_cancer_incidence,Tomasetti_and_Vogelstein_rad_restricted$Ln_divisions_all_stem_cell_lifetime,method="pearson")
cor(Tomasetti_and_Vogelstein_rad_restricted$Lifetime_cancer_incidence,Tomasetti_and_Vogelstein_rad_restricted$Ln_divisions_all_stem_cell_lifetime,method="spearman")

# ln[lifetime risk] vs ln10[cumulative stem cell divisions]
lm_ln_lifetime_risk_vs_ln_cum_stem_cells_rad_restricted<-lm(Ln_lifetime_cancer_incidence ~ Ln_divisions_all_stem_cell_lifetime,data=Tomasetti_and_Vogelstein_rad_restricted)

summary(lm_ln_lifetime_risk_vs_ln_cum_stem_cells_rad_restricted)

anova(lm_ln_lifetime_risk_vs_ln_cum_stem_cells_rad_restricted)

confint(lm_ln_lifetime_risk_vs_ln_cum_stem_cells_rad_restricted)

#Correlation coefficients (Pearson, Spearman)
cor(Tomasetti_and_Vogelstein_rad_restricted$Ln_lifetime_cancer_incidence,Tomasetti_and_Vogelstein_rad_restricted$Ln_divisions_all_stem_cell_lifetime,method="pearson")
cor(Tomasetti_and_Vogelstein_rad_restricted$Ln_lifetime_cancer_incidence,Tomasetti_and_Vogelstein_rad_restricted$Ln_divisions_all_stem_cell_lifetime,method="spearman")

########################
## SMOKING ANALYSES   ##
########################

detach(Tomasetti_and_Vogelstein_rad_restricted)
attach(Tomasetti_and_Vogelstein_smoke)

###########################################################################################
#Regress smoking risk (current - former) on stem cell divisions per year                  #
###########################################################################################

# Smoking risk vs stem cell divisions per year
lm_smoking_vs_stem_cells_per_y<-lm(Mortality_smoking_current_min_former ~ Divisions_stem_cell_per_yr,data=Tomasetti_and_Vogelstein_smoke)

summary(lm_smoking_vs_stem_cells_per_y)

anova(lm_smoking_vs_stem_cells_per_y)

confint(lm_smoking_vs_stem_cells_per_y)

#Correlation coefficients (Pearson, Spearman)
cor(Mortality_smoking_current_min_former,Divisions_stem_cell_per_yr,method="pearson")
cor(Mortality_smoking_current_min_former,Divisions_stem_cell_per_yr,method="spearman")

# Smoking risk vs ln10(stem cell divisions per year)
lm_smoking_vs_ln_stem_cells_per_y<-lm(Mortality_smoking_current_min_former ~ log10(Divisions_stem_cell_per_yr),data=Tomasetti_and_Vogelstein_smoke)

summary(lm_smoking_vs_ln_stem_cells_per_y)

anova(lm_smoking_vs_ln_stem_cells_per_y)

confint(lm_smoking_vs_ln_stem_cells_per_y)

#Correlation coefficients (Pearson, Spearman)
cor(Mortality_smoking_current_min_former,log10(Divisions_stem_cell_per_yr),method="pearson")
cor(Mortality_smoking_current_min_former,log10(Divisions_stem_cell_per_yr),method="spearman")

###########################################################################################
#Regress smoking risk (current - former) on ln[stem cell divisions over lifetime]         #
###########################################################################################
# Smoking risk vs ln10[cumulative stem cell divisions]
lm_smoking_vs_ln_cum_stem_cells<-lm(Mortality_smoking_current_min_former ~ Ln_divisions_all_stem_cell_lifetime,data=Tomasetti_and_Vogelstein_smoke)

summary(lm_smoking_vs_ln_cum_stem_cells)

anova(lm_smoking_vs_ln_cum_stem_cells)

confint(lm_smoking_vs_ln_cum_stem_cells)

#Correlation coefficients (Pearson, Spearman)
cor(Mortality_smoking_current_min_former,Ln_divisions_all_stem_cell_lifetime,method="pearson")
cor(Mortality_smoking_current_min_former,Ln_divisions_all_stem_cell_lifetime,method="spearman")

###########################################################################################
#Regress smoking risk (current - former) on extra risk score (ERS)                        #
###########################################################################################

# Smoking risk vs ERS
lm_smoke_vs_ERS<-lm(Mortality_smoking_current_min_former ~ ERS,data=Tomasetti_and_Vogelstein_smoke)

summary(lm_smoke_vs_ERS)

anova(lm_smoke_vs_ERS)

confint(lm_smoke_vs_ERS)

#Correlation coefficients (Pearson, Spearman)
cor(Mortality_smoking_current_min_former,ERS,method="pearson")
cor(Mortality_smoking_current_min_former,ERS,method="spearman")

###########################################################################################
#Regress smoking risk (current - former) on log10[numbers of stem cells]                  #
###########################################################################################

# Smoking risk vs ERS
lm_smoke_vs_ln10_stem_cells<-lm(Mortality_smoking_current_min_former ~ ln10_Number_stem_cells,data=Tomasetti_and_Vogelstein_smoke)

summary(lm_smoke_vs_ln10_stem_cells)

anova(lm_smoke_vs_ln10_stem_cells)

confint(lm_smoke_vs_ln10_stem_cells)

#Correlation coefficients (Pearson, Spearman)
cor(Mortality_smoking_current_min_former,ln10_Number_stem_cells,method="pearson")
cor(Mortality_smoking_current_min_former,ln10_Number_stem_cells,method="spearman")

#############################################################################################
#Regress lifetime baseline cancer risk on ln[stem cell divisions over lifetime]             #
# (restricting to smoking cancer data)                                                      #
#############################################################################################

# lifetime risk vs ln10[cumulative stem cell divisions]
lm_lifetime_risk_vs_ln_cum_stem_cells_smoke<-lm(Lifetime_cancer_incidence ~ Ln_divisions_all_stem_cell_lifetime,data=Tomasetti_and_Vogelstein_smoke)

summary(lm_lifetime_risk_vs_ln_cum_stem_cells_smoke)

anova(lm_lifetime_risk_vs_ln_cum_stem_cells_smoke)

confint(lm_lifetime_risk_vs_ln_cum_stem_cells_smoke)

#Correlation coefficients (Pearson, Spearman)
cor(Lifetime_cancer_incidence,Ln_divisions_all_stem_cell_lifetime,method="pearson")
cor(Lifetime_cancer_incidence,Ln_divisions_all_stem_cell_lifetime,method="spearman")

# ln[lifetime risk] vs ln10[cumulative stem cell divisions]
lm_ln_lifetime_risk_vs_ln_cum_stem_cells_smoke<-lm(Ln_lifetime_cancer_incidence ~ Ln_divisions_all_stem_cell_lifetime,data=Tomasetti_and_Vogelstein_smoke)

summary(lm_ln_lifetime_risk_vs_ln_cum_stem_cells_smoke)

anova(lm_ln_lifetime_risk_vs_ln_cum_stem_cells_smoke)

confint(lm_ln_lifetime_risk_vs_ln_cum_stem_cells_smoke)

#Correlation coefficients (Pearson, Spearman)
cor(Ln_lifetime_cancer_incidence,Ln_divisions_all_stem_cell_lifetime,method="pearson")
cor(Ln_lifetime_cancer_incidence,Ln_divisions_all_stem_cell_lifetime,method="spearman")

#############################################################################################
#Regress lifetime baseline cancer risk on ln[stem cell divisions over lifetime]             #
# (restricting to smoking cancer data), omitting cancers with short latency                 #
#############################################################################################

detach(Tomasetti_and_Vogelstein_smoke)
attach(Tomasetti_and_Vogelstein_smoke_restricted)

# lifetime risk vs ln10[cumulative stem cell divisions]
lm_lifetime_risk_vs_ln_cum_stem_cells_smoke_restricted<-lm(Lifetime_cancer_incidence ~ Ln_divisions_all_stem_cell_lifetime,data=Tomasetti_and_Vogelstein_smoke_restricted)

summary(lm_lifetime_risk_vs_ln_cum_stem_cells_smoke_restricted)

anova(lm_lifetime_risk_vs_ln_cum_stem_cells_smoke_restricted)

confint(lm_lifetime_risk_vs_ln_cum_stem_cells_smoke_restricted)

#Correlation coefficients (Pearson, Spearman)
cor(Tomasetti_and_Vogelstein_smoke_restricted$Lifetime_cancer_incidence,Tomasetti_and_Vogelstein_smoke_restricted$Ln_divisions_all_stem_cell_lifetime,method="pearson")
cor(Tomasetti_and_Vogelstein_smoke_restricted$Lifetime_cancer_incidence,Tomasetti_and_Vogelstein_smoke_restricted$Ln_divisions_all_stem_cell_lifetime,method="spearman")

# ln[lifetime risk] vs ln10[cumulative stem cell divisions]
lm_ln_lifetime_risk_vs_ln_cum_stem_cells_smoke_restricted<-lm(Ln_lifetime_cancer_incidence ~ Ln_divisions_all_stem_cell_lifetime,data=Tomasetti_and_Vogelstein_smoke_restricted)

summary(lm_ln_lifetime_risk_vs_ln_cum_stem_cells_smoke_restricted)

anova(lm_ln_lifetime_risk_vs_ln_cum_stem_cells_smoke_restricted)

confint(lm_ln_lifetime_risk_vs_ln_cum_stem_cells_smoke_restricted)

#Correlation coefficients (Pearson, Spearman)
cor(Tomasetti_and_Vogelstein_smoke_restricted$Ln_lifetime_cancer_incidence,Tomasetti_and_Vogelstein_smoke_restricted$Ln_divisions_all_stem_cell_lifetime,method="pearson")
cor(Tomasetti_and_Vogelstein_smoke_restricted$Ln_lifetime_cancer_incidence,Tomasetti_and_Vogelstein_smoke_restricted$Ln_divisions_all_stem_cell_lifetime,method="spearman")

###############################################################################################
#Regress lifetime baseline cancer risk on ln[stem cell divisions over lifetime/per stem cell] #
# + ln[number of stem cells)                                                                  #
# Full dataset                                                                                #
###############################################################################################

detach(Tomasetti_and_Vogelstein_smoke_restricted)
attach(Tomasetti_and_Vogelstein)

# ln[lifetime risk] vs ln10[cumulative stem cell divisions]
lm_ln_lifetime_risk_vs_cum_stem_cell_divisions_per_cell_and_stem_cells<-lm(Ln_lifetime_cancer_incidence ~ ln_divisions_per_stem_cell_lifetime + Ln_number_stem_cells,data=Tomasetti_and_Vogelstein)

summary(lm_ln_lifetime_risk_vs_cum_stem_cell_divisions_per_cell_and_stem_cells)

anova(lm_ln_lifetime_risk_vs_cum_stem_cell_divisions_per_cell_and_stem_cells)

confint(lm_ln_lifetime_risk_vs_cum_stem_cell_divisions_per_cell_and_stem_cells)

save.image("Tomasetti & Vogelstein Science augmented smoking & radiation modified.RData")

#Quit
q()
