# Supplementary material for: Lack of Correlation between Stem-Cell Proliferation and Radiation- or Smoking-Associated Cancer Risk
Source: PLoS One. 2016 Mar 31;11(3):e0150335. doi: 10.1371/journal.pone.0150335 (PMC4816383; doi:10.1371/journal.pone.0150335)
Supplement: S3 Text — (ZIP) [file pone.0150335.s003.zip › Tomasetti & Vogelstein Science augmented smoking & radiation modified.txt]

R version 3.2.2 (2015-08-14) -- "Fire Safety"
Copyright (C) 2015 The R Foundation for Statistical Computing
Platform: x86_64-w64-mingw32/x64 (64-bit)

R is free software and comes with ABSOLUTELY NO WARRANTY.
You are welcome to redistribute it under certain conditions.
Type 'license()' or 'licence()' for distribution details.

  Natural language support but running in an English locale

R is a collaborative project with many contributors.
Type 'contributors()' for more information and
'citation()' on how to cite R or R packages in publications.

Type 'demo()' for some demos, 'help()' for on-line help, or
'help.start()' for an HTML browser interface to help.
Type 'q()' to quit R.

[Previously saved workspace restored]

> #Read in Tomasetti & Vogelstein table, and fit linear model for radiation and smoking excess risk
> #Last revised by MP Little 2016-2-5
> 
> #Remove old R objects
> rm(list = ls())
> ls()
character(0)
> 
> #Set output to 20 digits
> options(digits=20)
> 
> #Read Tomasetti & Vogelstein table (radiation and smoking modified version)
> Tomasetti_and_Vogelstein <- read.csv("Tomasetti & Vogelstein Science augmented smoking & radiation modified.csv",header=TRUE)
> 
> #Convert to data frame
> Tomasetti_and_Vogelstein<-data.frame(Tomasetti_and_Vogelstein)
> 
> #load car package (only need do this once) 
> #install.packages("car")
> 
> #load Hmisc package (only need do this once) 
> #install.packages("Hmisc")
> 
> #Attach to mass library
> library(MASS)
> 
> #Attach to Davison & Hinkley boot library
> library(boot)
> 
> #Attach to survival library (for coxph)(NOT NEEDED HERE)
> #library(survival)
> 
> #load car library
> library(car)

Attaching package: ‘car’

The following object is masked from ‘package:boot’:

    logit

Warning message:
package ‘car’ was built under R version 3.2.3 
> 
> #load Hmisc library
> library(Hmisc)
Loading required package: lattice

Attaching package: ‘lattice’

The following object is masked from ‘package:boot’:

    melanoma

Loading required package: survival

Attaching package: ‘survival’

The following object is masked from ‘package:boot’:

    aml

Loading required package: Formula
Loading required package: ggplot2

Attaching package: ‘Hmisc’

The following objects are masked from ‘package:base’:

    format.pval, round.POSIXt, trunc.POSIXt, units

Warning messages:
1: package ‘Hmisc’ was built under R version 3.2.3 
2: package ‘Formula’ was built under R version 3.2.3 
3: package ‘ggplot2’ was built under R version 3.2.3 
> 
> attach(Tomasetti_and_Vogelstein)  # This means you can call columns directly without
>    # having to keep typing Tomasetti_and_Vogelstein[,"Cancer"] etc
> 
> #Specify treatment contrasts (not needed in R)
> #options(contrasts=c("contr.treatment","contr.poly"))
> 
> #Column names of Tomasetti_and_Vogelstein
> names(Tomasetti_and_Vogelstein)
 [1] "Cancer_type"                         
 [2] "Lifetime_cancer_incidence"           
 [3] "Ln_lifetime_cancer_incidence"        
 [4] "Number_cells"                        
 [5] "Number_stem_cells"                   
 [6] "Divisions_stem_cell_per_yr"          
 [7] "Divisions_per_stem_cell_lifetime"    
 [8] "Divisions_all_stem_cell_lifetime"    
 [9] "Ln_divisions_all_stem_cell_lifetime" 
[10] "ln_divisions_per_stem_cell_lifetime" 
[11] "Ln_number_stem_cells"                
[12] "ERS"                                 
[13] "REIC_Japan_ERR"                      
[14] "REIC_Japan_EAR"                      
[15] "REIC_US_ERR"                         
[16] "REIC_US_EAR"                         
[17] "REIC_Japan_BEIR_VII"                 
[18] "REIC_Japan_ICRP"                     
[19] "Mortality_smoking_former"            
[20] "Mortality_smoking_current"           
[21] "Mortality_smoking_current_min_former"
> 
> #Row names of Tomasetti_and_Vogelstein
> Tomasetti_and_Vogelstein[,1]
 [1] Myeloid_leukemia             Chronic_lymphocytic_leukemia
 [3] All_leukemia                 Basal_cell_carcinoma        
 [5] Colon_cancer                 Esophageal_cancer           
 [7] Gallbladder_cancer           Brain_cancer                
 [9] Liver_cancer                 Lung_cancer                 
[11] Melanoma                     Bone_cancer                 
[13] Pancreatic_cancer            Thyroid_cancer              
14 Levels: All_leukemia Basal_cell_carcinoma Bone_cancer ... Thyroid_cancer
> 
> #Restricted dataset, omitting cancers with short latency (leukemia, bone, thyroid)
> Tomasetti_and_Vogelstein_restricted<-Tomasetti_and_Vogelstein[-c(1,2,3,12,14),]
> 
> #Row names of Tomasetti_and_Vogelstein_restricted
> Tomasetti_and_Vogelstein_restricted[,1]
[1] Basal_cell_carcinoma Colon_cancer         Esophageal_cancer   
[4] Gallbladder_cancer   Brain_cancer         Liver_cancer        
[7] Lung_cancer          Melanoma             Pancreatic_cancer   
14 Levels: All_leukemia Basal_cell_carcinoma Bone_cancer ... Thyroid_cancer
> 
> numrow<-nrow(Tomasetti_and_Vogelstein)
> 
> numrow
[1] 14
> 
> numrow_res<-nrow(Tomasetti_and_Vogelstein_restricted)
> 
> numrow_res
[1] 9
> 
> Tomasetti_and_Vogelstein[1:3,]
                   Cancer_type Lifetime_cancer_incidence
1             Myeloid_leukemia     0.0070000000000000001
2 Chronic_lymphocytic_leukemia     0.0060000000000000001
3                 All_leukemia     0.0140000000000000003
  Ln_lifetime_cancer_incidence Number_cells Number_stem_cells
1          -2.1549019600000001      3.1e+12          1.35e+08
2          -2.2218487499999999      3.1e+12          1.35e+08
3          -1.8538719640000001      3.1e+12          1.35e+08
  Divisions_stem_cell_per_yr Divisions_per_stem_cell_lifetime
1                         12                              960
2                         12                              960
3                         12                              960
  Divisions_all_stem_cell_lifetime Ln_divisions_all_stem_cell_lifetime
1                        1.299e+11                         11.11360915
2                        1.299e+11                         11.11360915
3                        1.299e+11                         11.11360915
  ln_divisions_per_stem_cell_lifetime Ln_number_stem_cells                 ERS
1                  2.9832753830000001   8.1303337679999998 -23.948738140000000
2                  2.9832753830000001   8.1303337679999998 -24.692758600000001
3                  2.9832753830000001   8.1303337679999998 -20.603208429999999
           REIC_Japan_ERR          REIC_Japan_EAR REIC_US_ERR
1 -9.9999900000000000e+05 -9.9999900000000000e+05  -999999.00
2  0.0000000000000000e+00  0.0000000000000000e+00        0.00
3  6.8999999999999995e-01  8.5999999999999999e-01        1.01
              REIC_US_EAR     REIC_Japan_BEIR_VII         REIC_Japan_ICRP
1 -9.9999900000000000e+05 -9.9999900000000000e+05 -9.9999900000000000e+05
2  0.0000000000000000e+00  0.0000000000000000e+00  0.0000000000000000e+00
3  8.4999999999999998e-01  7.4099999999999999e-01  8.5999999999999999e-01
  Mortality_smoking_former Mortality_smoking_current
1                     12.6    1.1300000000000001e+01
2                      4.5    6.2999999999999998e+00
3                -999999.0   -9.9999900000000000e+05
  Mortality_smoking_current_min_former
1                                 -1.3
2                                  1.8
3                            -999999.0
> 
> ##################################################
> # Eliminate cancers without radiation data       #
> # or sites with REIC =0                          #
> ##################################################
> Tomasetti_and_Vogelstein$REIC_Japan_ERR
 [1] -9.9999900000000000e+05  0.0000000000000000e+00  6.8999999999999995e-01
 [4]  2.3000000000000001e-01  1.3000000000000000e+00  4.0999999999999998e-01
 [7] -9.9999900000000000e+05  1.6000000000000000e-01 -9.9999900000000000e+05
[10]  2.9500000000000002e+00  0.0000000000000000e+00  1.1699999999999999e+00
[13] -9.9999900000000000e+05  3.5999999999999999e-01
> 
> Tomasetti_and_Vogelstein$ln10_Number_stem_cells<-log10(Tomasetti_and_Vogelstein$Number_stem_cells)
> 
> Tomasetti_and_Vogelstein_restricted$ln10_Number_stem_cells<-log10(Tomasetti_and_Vogelstein_restricted$Number_stem_cells)
> 
> Tomasetti_and_Vogelstein_rad<-subset(Tomasetti_and_Vogelstein,REIC_Japan_ERR > -999999)
> 
> Tomasetti_and_Vogelstein_rad[,1]
 [1] Chronic_lymphocytic_leukemia All_leukemia                
 [3] Basal_cell_carcinoma         Colon_cancer                
 [5] Esophageal_cancer            Brain_cancer                
 [7] Lung_cancer                  Melanoma                    
 [9] Bone_cancer                  Thyroid_cancer              
14 Levels: All_leukemia Basal_cell_carcinoma Bone_cancer ... Thyroid_cancer
> 
> Tomasetti_and_Vogelstein_rad_restricted<-subset(Tomasetti_and_Vogelstein_restricted,Tomasetti_and_Vogelstein_restricted$REIC_Japan_ERR > -999999)
> 
> Tomasetti_and_Vogelstein_rad_restricted[,1]
[1] Basal_cell_carcinoma Colon_cancer         Esophageal_cancer   
[4] Brain_cancer         Lung_cancer          Melanoma            
14 Levels: All_leukemia Basal_cell_carcinoma Bone_cancer ... Thyroid_cancer
> 
> Tomasetti_and_Vogelstein_rad_gt_0<-subset(Tomasetti_and_Vogelstein,REIC_Japan_ERR > 0)
> 
> Tomasetti_and_Vogelstein_rad_gt_0[,1]
[1] All_leukemia         Basal_cell_carcinoma Colon_cancer        
[4] Esophageal_cancer    Brain_cancer         Lung_cancer         
[7] Bone_cancer          Thyroid_cancer      
14 Levels: All_leukemia Basal_cell_carcinoma Bone_cancer ... Thyroid_cancer
> 
> numrow<-nrow(Tomasetti_and_Vogelstein_rad)
> 
> numrow
[1] 10
> 
> numrow<-nrow(Tomasetti_and_Vogelstein_rad_gt_0)
> 
> numrow
[1] 8
> 
> Tomasetti_and_Vogelstein_rad_gt_0$ln10_REIC_Japan_ERR<-log10(Tomasetti_and_Vogelstein_rad_gt_0$REIC_Japan_ERR)
> 
> Tomasetti_and_Vogelstein_rad_gt_0$ln10_REIC_Japan_EAR<-log10(Tomasetti_and_Vogelstein_rad_gt_0$REIC_Japan_EAR)
> 
> Tomasetti_and_Vogelstein_rad_gt_0$ln10_REIC_US_ERR<-log10(Tomasetti_and_Vogelstein_rad_gt_0$REIC_US_ERR)
> 
> Tomasetti_and_Vogelstein_rad_gt_0$ln10_REIC_US_EAR<-log10(Tomasetti_and_Vogelstein_rad_gt_0$REIC_US_EAR)
> 
> Tomasetti_and_Vogelstein_rad_gt_0$ln10_REIC_Japan_BEIR_VII<-log10(Tomasetti_and_Vogelstein_rad_gt_0$REIC_Japan_BEIR_VII)
> 
> Tomasetti_and_Vogelstein_rad_gt_0$ln10_REIC_Japan_ICRP<-log10(Tomasetti_and_Vogelstein_rad_gt_0$REIC_Japan_ICRP)
> 
> Tomasetti_and_Vogelstein_rad_gt_0$ln10_REIC_Japan_ERR
[1] -0.161150909262744724 -0.638272163982407048  0.113943352306836790
[4] -0.387216143280264546 -0.795880017344075208  0.469822015978163032
[7]  0.068185861746161619 -0.443697499232712733
> 
> Tomasetti_and_Vogelstein_rad_gt_0$REIC_Japan_ERR
[1] 0.68999999999999995 0.23000000000000001 1.30000000000000004
[4] 0.40999999999999998 0.16000000000000000 2.95000000000000018
[7] 1.16999999999999993 0.35999999999999999
> 
> Tomasetti_and_Vogelstein_rad_gt_0$ln10_REIC_Japan_EAR
[1] -0.065501548756432285 -0.259637310505756114  0.133538908370217535
[4] -1.301029995663981254 -0.769551078621726004  0.305351369446623777
[7] -1.522878745280337620 -0.096910013008056392
> 
> Tomasetti_and_Vogelstein_rad_gt_0$REIC_Japan_EAR
[1] 0.859999999999999987 0.550000000000000044 1.360000000000000098
[4] 0.050000000000000003 0.170000000000000012 2.020000000000000018
[7] 0.029999999999999999 0.800000000000000044
> 
> Tomasetti_and_Vogelstein_rad_gt_0$ln10_REIC_Japan_BEIR_VII
[1] -0.130181792020671844 -0.486782399932060961  0.119915410257991073
[4] -0.519993057042849371 -0.787812395596042214  0.361538971269279030
[7] -0.081969663215119878 -0.443697499232712733
> 
> Tomasetti_and_Vogelstein_rad_gt_0$REIC_Japan_BEIR_VII
[1] 0.74099999999999999 0.32600000000000001 1.31800000000000006
[4] 0.30199999999999999 0.16300000000000001 2.29899999999999993
[7] 0.82799999999999996 0.35999999999999999
> 
> Tomasetti_and_Vogelstein_rad_gt_0$ln10_REIC_Japan_ICRP
[1] -0.065501548756432285 -0.408935392973500789  0.123851640967085813
[4] -0.638272163982407048 -0.782516055786093734  0.361538971269279030
[7] -0.221848749616356394 -0.443697499232712733
> 
> Tomasetti_and_Vogelstein_rad_gt_0$REIC_Japan_ICRP
[1] 0.85999999999999999 0.39000000000000001 1.33000000000000007
[4] 0.23000000000000001 0.16500000000000001 2.29899999999999993
[7] 0.59999999999999998 0.35999999999999999
> 
> ##################################################
> # Eliminate cancers without smoking data         #
> ##################################################
> Tomasetti_and_Vogelstein$Mortality_smoking_former
 [1]  1.2600000000000000e+01  4.5000000000000000e+00 -9.9999900000000000e+05
 [4]  8.0000000000000004e-01  5.8600000000000001e+01  2.0100000000000001e+01
 [7]  3.1000000000000001e+00  1.5900000000000000e+01  5.7000000000000002e+00
[10]  6.8799999999999997e+01  2.7999999999999998e+00 -9.9999900000000000e+05
[13]  3.0500000000000000e+01  1.3000000000000000e+00
> 
> Tomasetti_and_Vogelstein_smoke<-subset(Tomasetti_and_Vogelstein,Mortality_smoking_former > 0)
> 
> Tomasetti_and_Vogelstein_smoke[,1]
 [1] Myeloid_leukemia             Chronic_lymphocytic_leukemia
 [3] Basal_cell_carcinoma         Colon_cancer                
 [5] Esophageal_cancer            Gallbladder_cancer          
 [7] Brain_cancer                 Liver_cancer                
 [9] Lung_cancer                  Melanoma                    
[11] Pancreatic_cancer            Thyroid_cancer              
14 Levels: All_leukemia Basal_cell_carcinoma Bone_cancer ... Thyroid_cancer
> 
> Tomasetti_and_Vogelstein_smoke_restricted<-subset(Tomasetti_and_Vogelstein_restricted,Tomasetti_and_Vogelstein_restricted$Mortality_smoking_former > 0)
> 
> Tomasetti_and_Vogelstein_smoke_restricted[,1]
[1] Basal_cell_carcinoma Colon_cancer         Esophageal_cancer   
[4] Gallbladder_cancer   Brain_cancer         Liver_cancer        
[7] Lung_cancer          Melanoma             Pancreatic_cancer   
14 Levels: All_leukemia Basal_cell_carcinoma Bone_cancer ... Thyroid_cancer
> 
> numrow<-nrow(Tomasetti_and_Vogelstein_smoke)
> 
> numrow
[1] 12
> 
> ########################
> ## RADIATION ANALYSES ##
> ########################
> 
> detach(Tomasetti_and_Vogelstein)
> attach(Tomasetti_and_Vogelstein_rad)
> 
> ################################################################
> #Regress REIC on stem cell divisions per year                  #
> ################################################################
> 
> # REIC (Japan ERR) vs stem cell divisions per year
> lm_REIC_Japan_ERR_vs_stem_cells_per_y<-lm(REIC_Japan_ERR ~ Divisions_stem_cell_per_yr,data=Tomasetti_and_Vogelstein_rad)
> 
> summary(lm_REIC_Japan_ERR_vs_stem_cells_per_y)

Call:
lm(formula = REIC_Japan_ERR ~ Divisions_stem_cell_per_yr, data = Tomasetti_and_Vogelstein_rad)

Residuals:
                 Min                   1Q               Median 
-0.72468201631061335 -0.49776739785293866 -0.32371983850454555 
                  3Q                  Max 
 0.19856813427204412  2.28379450179974608 

Coefficients:
                                        Estimate            Std. Error
(Intercept)                0.6658623836765555914 0.3492748401230703625
Divisions_stem_cell_per_yr 0.0049016360528380985 0.0142785081203061423
                                       t value Pr(>|t|)  
(Intercept)                1.90640999999999994 0.093044 .
Divisions_stem_cell_per_yr 0.34328999999999998 0.740229  
---
Signif. codes:  
0 ‘***’ 0.001 ‘**’ 0.01 ‘*’ 0.050000000000000003 ‘.’ 0.10000000000000001 ‘ ’ 1

Residual standard error: 0.95013313398950972 on 8 degrees of freedom
Multiple R-squared:  0.014516958189045375,      Adjusted R-squared:  -0.10866842203732396 
F-statistic: 0.11784643731560156 on 1 and 8 DF,  p-value: 0.74022906514605424

> 
> anova(lm_REIC_Japan_ERR_vs_stem_cells_per_y)
Analysis of Variance Table

Response: REIC_Japan_ERR
                           Df              Sum Sq             Mean Sq F value
Divisions_stem_cell_per_yr  1 0.10638622156218205 0.10638622156218205 0.11785
Residuals                   8 7.22202377843782095 0.90275297230472773        
                            Pr(>F)
Divisions_stem_cell_per_yr 0.74023
Residuals                         
> 
> confint(lm_REIC_Japan_ERR_vs_stem_cells_per_y)
                                           2.5 %               97.5 %
(Intercept)                -0.139566841970018674 1.471291609323129856
Divisions_stem_cell_per_yr -0.028024662717134132 0.037827934822810327
> 
> #Correlation coefficients (Pearson, Spearman)
> cor(REIC_Japan_ERR,Divisions_stem_cell_per_yr,method="pearson")
[1] 0.12048634025915714
> cor(REIC_Japan_ERR,Divisions_stem_cell_per_yr,method="spearman")
[1] 0.070121951219512202
> 
> #Test correlation coeffients (Pearson, Spearman)
> cor(REIC_Japan_ERR,Divisions_stem_cell_per_yr,method="pearson")
[1] 0.12048634025915714
> cor(Tomasetti_and_Vogelstein_rad$REIC_Japan_ERR,Tomasetti_and_Vogelstein_rad$Divisions_stem_cell_per_yr,method="spearman")
[1] 0.070121951219512202
> 
> # ln10[REIC (Japan ERR)] vs ln10(stem cell divisions per year)
> lm_ln_REIC_Japan_ERR_vs_stem_cells_per_y<-lm(ln10_REIC_Japan_ERR ~ log10(Divisions_stem_cell_per_yr),data=Tomasetti_and_Vogelstein_rad_gt_0)
> 
> summary(lm_ln_REIC_Japan_ERR_vs_stem_cells_per_y)

Call:
lm(formula = ln10_REIC_Japan_ERR ~ log10(Divisions_stem_cell_per_yr), 
    data = Tomasetti_and_Vogelstein_rad_gt_0)

Residuals:
                  Min                    1Q                Median 
-0.557826356430923043 -0.264658035674640635 -0.064022116663441889 
                   3Q                   Max 
 0.305687055575053546  0.703359897821896562 

Coefficients:
                                               Estimate            Std. Error
(Intercept)                       -0.221874707456638925  0.161835344956168581
log10(Divisions_stem_cell_per_yr)  0.010098843703788182  0.125257670540901894
                                                t value Pr(>|t|)
(Intercept)                       -1.370989999999999931  0.21945
log10(Divisions_stem_cell_per_yr)  0.080619999999999997  0.93836

Residual standard error: 0.45772821936744834 on 6 degrees of freedom
Multiple R-squared:  0.0010822139699009816,     Adjusted R-squared:  -0.16540408370178228 
F-statistic: 0.0065003185549548674 on 1 and 6 DF,  p-value: 0.93836257378798127

> 
> anova(lm_ln_REIC_Japan_ERR_vs_stem_cells_per_y)
Analysis of Variance Table

Response: ln10_REIC_Japan_ERR
                                  Df               Sum Sq              Mean Sq
log10(Divisions_stem_cell_per_yr)  1 0.001361915040314907 0.001361915040314907
Residuals                          6 1.257090736831769417 0.209515122805294912
                                                F value  Pr(>F)
log10(Divisions_stem_cell_per_yr) 0.0064999999999999997 0.93836
Residuals                                                      
> 
> confint(lm_ln_REIC_Japan_ERR_vs_stem_cells_per_y)
                                                 2.5 %              97.5 %
(Intercept)                       -0.61787153096402192 0.17412211605074412
log10(Divisions_stem_cell_per_yr) -0.29639563478955672 0.31659332219713304
> 
> #Correlation coefficients (Pearson, Spearman)
> cor(Tomasetti_and_Vogelstein_rad_gt_0$ln10_REIC_Japan_ERR,log10(Tomasetti_and_Vogelstein_rad_gt_0$Divisions_stem_cell_per_yr),method="pearson")
[1] 0.032897020684265289
> cor(Tomasetti_and_Vogelstein_rad_gt_0$ln10_REIC_Japan_ERR,log10(Tomasetti_and_Vogelstein_rad_gt_0$Divisions_stem_cell_per_yr),method="spearman")
[1] 0.26190476190476192
> 
> # REIC (Japan EAR) vs stem cell divisions per year
> lm_REIC_Japan_EAR_vs_stem_cells_per_y<-lm(REIC_Japan_EAR ~ Divisions_stem_cell_per_yr,data=Tomasetti_and_Vogelstein_rad)
> 
> summary(lm_REIC_Japan_EAR_vs_stem_cells_per_y)

Call:
lm(formula = REIC_Japan_EAR ~ Divisions_stem_cell_per_yr, data = Tomasetti_and_Vogelstein_rad)

Residuals:
                 Min                   1Q               Median 
-0.58076288025140188 -0.47593242605672892 -0.14180454057574635 
                  3Q                  Max 
 0.26075122125327488  1.55371535537539551 

Coefficients:
                                        Estimate            Std. Error
(Intercept)                0.4656202778332670933 0.2545184476540394147
Divisions_stem_cell_per_yr 0.0094909541619617645 0.0104048253813970384
                                       t value Pr(>|t|)
(Intercept)                1.82942000000000005  0.10473
Divisions_stem_cell_per_yr 0.91217000000000004  0.38834

Residual standard error: 0.69236710620916064 on 8 degrees of freedom
Multiple R-squared:  0.094208170813357126,      Adjusted R-squared:  -0.019015807834973364 
F-statistic: 0.8320514076436436 on 1 and 8 DF,  p-value: 0.38834077695602298

> 
> anova(lm_REIC_Japan_EAR_vs_stem_cells_per_y)
Analysis of Variance Table

Response: REIC_Japan_EAR
                           Df              Sum Sq             Mean Sq
Divisions_stem_cell_per_yr  1 0.39886232191642401 0.39886232191642401
Residuals                   8 3.83497767808357670 0.47937220976044709
                                       F value  Pr(>F)
Divisions_stem_cell_per_yr 0.83204999999999996 0.38834
Residuals                                             
> 
> confint(lm_REIC_Japan_EAR_vs_stem_cells_per_y)
                                           2.5 %               97.5 %
(Intercept)                -0.121300314942692888 1.052540870609226964
Divisions_stem_cell_per_yr -0.014502616193617075 0.033484524517540602
> 
> #Correlation coefficients (Pearson, Spearman)
> cor(REIC_Japan_EAR,Divisions_stem_cell_per_yr,method="pearson")
[1] 0.30693349575006817
> cor(REIC_Japan_EAR,Divisions_stem_cell_per_yr,method="spearman")
[1] 0.088414634146341486
> 
> # ln10[REIC (Japan EAR)] vs ln10(stem cell divisions per year)
> lm_ln_REIC_Japan_EAR_vs_stem_cells_per_y<-lm(ln10_REIC_Japan_EAR ~ log10(Divisions_stem_cell_per_yr),data=Tomasetti_and_Vogelstein_rad_gt_0)
> 
> summary(lm_ln_REIC_Japan_EAR_vs_stem_cells_per_y)

Call:
lm(formula = ln10_REIC_Japan_EAR ~ log10(Divisions_stem_cell_per_yr), 
    data = Tomasetti_and_Vogelstein_rad_gt_0)

Residuals:
                 Min                   1Q               Median 
-0.97493548552742171 -0.37856605117457220  0.20172230909907979 
                  3Q                  Max 
 0.42722639204080609  0.85167263663551496 

Coefficients:
                                               Estimate            Std. Error
(Intercept)                       -0.447849994376043892  0.254143149349744746
log10(Divisions_stem_cell_per_yr)  0.085263750711846525  0.196702264762368795
                                               t value Pr(>|t|)
(Intercept)                       -1.76219999999999999  0.12850
log10(Divisions_stem_cell_per_yr)  0.43347000000000002  0.67983

Residual standard error: 0.71880769462196603 on 6 degrees of freedom
Multiple R-squared:  0.030364586001281623,      Adjusted R-squared:  -0.13124131633183822 
F-statistic: 0.18789280318914853 on 1 and 6 DF,  p-value: 0.67982675669622106

> 
> anova(lm_ln_REIC_Japan_EAR_vs_stem_cells_per_y)
Analysis of Variance Table

Response: ln10_REIC_Japan_EAR
                                  Df               Sum Sq              Mean Sq
log10(Divisions_stem_cell_per_yr)  1 0.097081299416561753 0.097081299416561753
Residuals                          6 3.100107011086473907 0.516684501847745614
                                  F value  Pr(>F)
log10(Divisions_stem_cell_per_yr) 0.18789 0.67983
Residuals                                        
> 
> confint(lm_ln_REIC_Japan_EAR_vs_stem_cells_per_y)
                                                 2.5 %              97.5 %
(Intercept)                       -1.06971587840724003 0.17401588965515224
log10(Divisions_stem_cell_per_yr) -0.39604935208224912 0.56657685350594211
> 
> #Correlation coefficients (Pearson, Spearman)
> cor(Tomasetti_and_Vogelstein_rad_gt_0$ln10_REIC_Japan_EAR,log10(Tomasetti_and_Vogelstein_rad_gt_0$Divisions_stem_cell_per_yr),method="pearson")
[1] 0.17425437154138093
> cor(Tomasetti_and_Vogelstein_rad_gt_0$ln10_REIC_Japan_EAR,log10(Tomasetti_and_Vogelstein_rad_gt_0$Divisions_stem_cell_per_yr),method="spearman")
[1] 0.30952380952380959
> 
> # REIC (Japan BEIR VII mixed ERR/EAR) vs stem cell divisions per year
> lm_REIC_Japan_BEIR_VII_vs_stem_cells_per_y<-lm(REIC_Japan_BEIR_VII ~ Divisions_stem_cell_per_yr,data=Tomasetti_and_Vogelstein_rad)
> 
> summary(lm_REIC_Japan_BEIR_VII_vs_stem_cells_per_y)

Call:
lm(formula = REIC_Japan_BEIR_VII ~ Divisions_stem_cell_per_yr, 
    data = Tomasetti_and_Vogelstein_rad)

Residuals:
                 Min                   1Q               Median 
-0.63006356402144781 -0.37363191449442673 -0.22434292528373814 
                  3Q                  Max 
 0.19188490073056566  1.76067397292955730 

Coefficients:
                                        Estimate            Std. Error
(Intercept)                0.5377877514973853357 0.2705483630819969232
Divisions_stem_cell_per_yr 0.0076896510436718435 0.0110601353302191840
                                       t value Pr(>|t|)  
(Intercept)                1.98777000000000004 0.082056 .
Divisions_stem_cell_per_yr 0.69525999999999999 0.506582  
---
Signif. codes:  
0 ‘***’ 0.001 ‘**’ 0.01 ‘*’ 0.050000000000000003 ‘.’ 0.10000000000000001 ‘ ’ 1

Residual standard error: 0.73597332123966619 on 8 degrees of freedom
Multiple R-squared:  0.056980105619362127,      Adjusted R-squared:  -0.060897381178217636 
F-statistic: 0.48338412335859232 on 1 and 8 DF,  p-value: 0.5065824279716884

> 
> anova(lm_REIC_Japan_BEIR_VII_vs_stem_cells_per_y)
Analysis of Variance Table

Response: REIC_Japan_BEIR_VII
                           Df             Sum Sq             Mean Sq
Divisions_stem_cell_per_yr  1 0.2618282633876402 0.26182826338764020
Residuals                   8 4.3332538366123590 0.54165672957654487
                                       F value  Pr(>F)
Divisions_stem_cell_per_yr 0.48337999999999998 0.50658
Residuals                                             
> 
> confint(lm_REIC_Japan_BEIR_VII_vs_stem_cells_per_y)
                                           2.5 %               97.5 %
(Intercept)                -0.086097892542417731 1.161673395537188291
Divisions_stem_cell_per_yr -0.017815066763731291 0.033194368851074976
> 
> #Correlation coefficients (Pearson, Spearman)
> cor(REIC_Japan_BEIR_VII,Divisions_stem_cell_per_yr,method="pearson")
[1] 0.23870505989476243
> cor(REIC_Japan_BEIR_VII,Divisions_stem_cell_per_yr,method="spearman")
[1] -0.027439024390243909
> 
> # ln10[REIC (Japan BEIR VII mixed ERR/EAR)] vs ln10(stem cell divisions per year)
> lm_ln_REIC_Japan_BEIR_VII_vs_stem_cells_per_y<-lm(ln10_REIC_Japan_BEIR_VII ~ log10(Divisions_stem_cell_per_yr),data=Tomasetti_and_Vogelstein_rad_gt_0)
> 
> summary(lm_ln_REIC_Japan_BEIR_VII_vs_stem_cells_per_y)

Call:
lm(formula = ln10_REIC_Japan_BEIR_VII ~ log10(Divisions_stem_cell_per_yr), 
    data = Tomasetti_and_Vogelstein_rad_gt_0)

Residuals:
                  Min                    1Q                Median 
-0.488810206154848714 -0.280526169533991454 -0.040826290685016475 
                   3Q                   Max 
 0.228530058334725145  0.645864781897659168 

Coefficients:
                                               Estimate            Std. Error
(Intercept)                       -0.246420243763051244  0.143952699711364290
log10(Divisions_stem_cell_per_yr)  0.032821458598786046  0.111416822071859586
                                               t value Pr(>|t|)
(Intercept)                       -1.71181000000000005  0.13777
log10(Divisions_stem_cell_per_yr)  0.29458000000000001  0.77824

Residual standard error: 0.40714970471911271 on 6 degrees of freedom
Multiple R-squared:  0.014256952189176464,      Adjusted R-squared:  -0.15003355577929423 
F-statistic: 0.08677891599137641 on 1 and 6 DF,  p-value: 0.77823914344321676

> 
> anova(lm_ln_REIC_Japan_BEIR_VII_vs_stem_cells_per_y)
Analysis of Variance Table

Response: ln10_REIC_Japan_BEIR_VII
                                  Df               Sum Sq              Mean Sq
log10(Divisions_stem_cell_per_yr)  1 0.014385417447481562 0.014385417447481562
Residuals                          6 0.994625292317164011 0.165770882052860669
                                               F value  Pr(>F)
log10(Divisions_stem_cell_per_yr) 0.086779999999999996 0.77824
Residuals                                                     
> 
> confint(lm_ln_REIC_Japan_BEIR_VII_vs_stem_cells_per_y)
                                                 2.5 %              97.5 %
(Intercept)                       -0.59865981069110141 0.10581932316499898
log10(Divisions_stem_cell_per_yr) -0.23980568374575750 0.30544860094332960
> 
> #Correlation coefficients (Pearson, Spearman)
> cor(Tomasetti_and_Vogelstein_rad_gt_0$ln10_REIC_Japan_BEIR_VII,log10(Tomasetti_and_Vogelstein_rad_gt_0$Divisions_stem_cell_per_yr),method="pearson")
[1] 0.11940247982842089
> cor(Tomasetti_and_Vogelstein_rad_gt_0$ln10_REIC_Japan_BEIR_VII,log10(Tomasetti_and_Vogelstein_rad_gt_0$Divisions_stem_cell_per_yr),method="spearman")
[1] 0.14285714285714288
> 
> # REIC (Japan ICRP mixed ERR/EAR) vs stem cell divisions per year
> lm_REIC_Japan_ICRP_vs_stem_cells_per_y<-lm(REIC_Japan_ICRP ~ Divisions_stem_cell_per_yr,data=Tomasetti_and_Vogelstein_rad)
> 
> summary(lm_REIC_Japan_ICRP_vs_stem_cells_per_y)

Call:
lm(formula = REIC_Japan_ICRP ~ Divisions_stem_cell_per_yr, data = Tomasetti_and_Vogelstein_rad)

Residuals:
                 Min                   1Q               Median 
-0.61946377117863582 -0.41450557006331729 -0.17657235569659629 
                  3Q                  Max 
 0.17206305490283075  1.77883673598751768 

Coefficients:
                                        Estimate            Std. Error
(Intercept)                0.5195806122520773007 0.2702178089688064833
Divisions_stem_cell_per_yr 0.0083235965772132173 0.0110466221335980726
                                       t value Pr(>|t|)  
(Intercept)                1.92281999999999997  0.09072 .
Divisions_stem_cell_per_yr 0.75349999999999995  0.47274  
---
Signif. codes:  
0 ‘***’ 0.001 ‘**’ 0.01 ‘*’ 0.050000000000000003 ‘.’ 0.10000000000000001 ‘ ’ 1

Residual standard error: 0.73507411414130175 on 8 degrees of freedom
Multiple R-squared:  0.066266780556725066,      Adjusted R-squared:  -0.050449871873684327 
F-statistic: 0.56775772074371034 on 1 and 8 DF,  p-value: 0.47274188146040963

> 
> anova(lm_REIC_Japan_ICRP_vs_stem_cells_per_y)
Analysis of Variance Table

Response: REIC_Japan_ICRP
                           Df              Sum Sq             Mean Sq
Divisions_stem_cell_per_yr  1 0.30677877375504281 0.30677877375504281
Residuals                   8 4.32267162624495604 0.54033395328061951
                                       F value  Pr(>F)
Divisions_stem_cell_per_yr 0.56776000000000004 0.47274
Residuals                                             
> 
> confint(lm_REIC_Japan_ICRP_vs_stem_cells_per_y)
                                           2.5 %               97.5 %
(Intercept)                -0.103542772635799918 1.142703997139954630
Divisions_stem_cell_per_yr -0.017149959742901809 0.033797152897328243
> 
> #Correlation coefficients (Pearson, Spearman)
> cor(REIC_Japan_ICRP,Divisions_stem_cell_per_yr,method="pearson")
[1] 0.25742334889579266
> cor(REIC_Japan_ICRP,Divisions_stem_cell_per_yr,method="spearman")
[1] 0.064024390243902454
> 
> # ln10[REIC (Japan ICRP mixed ERR/EAR)] vs ln10(stem cell divisions per year)
> lm_ln_REIC_Japan_ICRP_vs_stem_cells_per_y<-lm(ln10_REIC_Japan_ICRP ~ log10(Divisions_stem_cell_per_yr),data=Tomasetti_and_Vogelstein_rad_gt_0)
> 
> summary(lm_ln_REIC_Japan_ICRP_vs_stem_cells_per_y)

Call:
lm(formula = ln10_REIC_Japan_ICRP ~ log10(Divisions_stem_cell_per_yr), 
    data = Tomasetti_and_Vogelstein_rad_gt_0)

Residuals:
                  Min                    1Q                Median 
-0.451433860188354741 -0.249620873620254591 -0.023256427889588004 
                   3Q                   Max 
 0.184943264282771164  0.672732445598293483 

Coefficients:
                                               Estimate            Std. Error
(Intercept)                       -0.259825676895267754  0.145674212950283932
log10(Divisions_stem_cell_per_yr)  0.044478058929245251  0.112749242614299194
                                               t value Pr(>|t|)
(Intercept)                       -1.78360999999999992  0.12475
log10(Divisions_stem_cell_per_yr)  0.39449000000000001  0.70686

Residual standard error: 0.4120187596816216 on 6 degrees of freedom
Multiple R-squared:  0.025280904570150746,      Adjusted R-squared:  -0.13717227800149079 
F-statistic: 0.15561963249936281 on 1 and 6 DF,  p-value: 0.70686202527185382

> 
> anova(lm_ln_REIC_Japan_ICRP_vs_stem_cells_per_y)
Analysis of Variance Table

Response: ln10_REIC_Japan_ICRP
                                  Df               Sum Sq              Mean Sq
log10(Divisions_stem_cell_per_yr)  1 0.026417904518540428 0.026417904518540428
Residuals                          6 1.018556749977491238 0.169759458329581864
                                              F value  Pr(>F)
log10(Divisions_stem_cell_per_yr) 0.15562000000000001 0.70686
Residuals                                                    
> 
> confint(lm_ln_REIC_Japan_ICRP_vs_stem_cells_per_y)
                                                 2.5 %               97.5 %
(Intercept)                       -0.61627763496953336 0.096626281178997908
log10(Divisions_stem_cell_per_yr) -0.23140939903130278 0.320365516889793256
> 
> #Correlation coefficients (Pearson, Spearman)
> cor(Tomasetti_and_Vogelstein_rad_gt_0$ln10_REIC_Japan_ICRP,log10(Tomasetti_and_Vogelstein_rad_gt_0$Divisions_stem_cell_per_yr),method="pearson")
[1] 0.15899969990585125
> cor(Tomasetti_and_Vogelstein_rad_gt_0$ln10_REIC_Japan_ICRP,log10(Tomasetti_and_Vogelstein_rad_gt_0$Divisions_stem_cell_per_yr),method="spearman")
[1] 0.26190476190476192
> 
> ################################################################
> #Regress REIC on ln[stem cell divisions over lifetime]         #
> ################################################################
> 
> # REIC (Japan ERR) vs ln10[cumulative stem cell divisions]
> lm_REIC_Japan_ERR_vs_ln_cum_stem_cells<-lm(REIC_Japan_ERR ~ Ln_divisions_all_stem_cell_lifetime,data=Tomasetti_and_Vogelstein_rad)
> 
> summary(lm_REIC_Japan_ERR_vs_ln_cum_stem_cells)

Call:
lm(formula = REIC_Japan_ERR ~ Ln_divisions_all_stem_cell_lifetime, 
    data = Tomasetti_and_Vogelstein_rad)

Residuals:
                 Min                   1Q               Median 
-0.69009762798402652 -0.57859610076362977 -0.36820705616596217 
                  3Q                  Max 
 0.19628575132619547  2.20419989017622919 

Coefficients:
                                                 Estimate            Std. Error
(Intercept)                          1.422675297448669607  1.879044450217288942
Ln_divisions_all_stem_cell_lifetime -0.067910445509351547  0.181075131171283654
                                                 t value Pr(>|t|)
(Intercept)                          0.75712999999999997  0.47068
Ln_divisions_all_stem_cell_lifetime -0.37503999999999998  0.71738

Residual standard error: 0.9488011475048026 on 8 degrees of freedom
Multiple R-squared:  0.017278108068266046,      Adjusted R-squared:  -0.10556212842320067 
F-statistic: 0.14065511889067628 on 1 and 8 DF,  p-value: 0.71737823047451421

> 
> anova(lm_REIC_Japan_ERR_vs_ln_cum_stem_cells)
Analysis of Variance Table

Response: REIC_Japan_ERR
                                    Df              Sum Sq             Mean Sq
Ln_divisions_all_stem_cell_lifetime  1 0.12662105994856174 0.12662105994856174
Residuals                            8 7.20178894005144166 0.90022361750643021
                                                F value  Pr(>F)
Ln_divisions_all_stem_cell_lifetime 0.14066000000000001 0.71738
Residuals                                                      
> 
> confint(lm_REIC_Japan_ERR_vs_ln_cum_stem_cells)
                                                   2.5 %              97.5 %
(Intercept)                         -2.91040897498483764 5.75575956988217641
Ln_divisions_all_stem_cell_lifetime -0.48547044677296847 0.34964955575426537
> 
> #Correlation coefficients (Pearson, Spearman)
> cor(REIC_Japan_ERR,Ln_divisions_all_stem_cell_lifetime,method="pearson")
[1] -0.1314462173980904
> cor(REIC_Japan_ERR,Ln_divisions_all_stem_cell_lifetime,method="spearman")
[1] -0.13719512195121955
> 
> # ln10[REIC (Japan ERR)] vs ln10[cumulative stem cell divisions]
> lm_ln_REIC_Japan_ERR_vs_ln_cum_stem_cells<-lm(ln10_REIC_Japan_ERR ~ Ln_divisions_all_stem_cell_lifetime,data=Tomasetti_and_Vogelstein_rad_gt_0)
> 
> summary(lm_ln_REIC_Japan_ERR_vs_ln_cum_stem_cells)

Call:
lm(formula = ln10_REIC_Japan_ERR ~ Ln_divisions_all_stem_cell_lifetime, 
    data = Tomasetti_and_Vogelstein_rad_gt_0)

Residuals:
                  Min                    1Q                Median 
-0.556776692322036748 -0.268044833266930405 -0.054324038829533627 
                   3Q                   Max 
 0.312886820914560437  0.691180780689595431 

Coefficients:
                                                 Estimate            Std. Error
(Intercept)                         -0.336518289131829629  0.956275174607105871
Ln_divisions_all_stem_cell_lifetime  0.011553879874775517  0.094910352394266831
                                     t value Pr(>|t|)
(Intercept)                         -0.35191  0.73694
Ln_divisions_all_stem_cell_lifetime  0.12173  0.90708

Residual standard error: 0.45741157119082415 on 6 degrees of freedom
Multiple R-squared:  0.0024638027596203121,     Adjusted R-squared:  -0.16379223011377642 
F-statistic: 0.01481932846007753 on 1 and 6 DF,  p-value: 0.90708392873569521

> 
> anova(lm_ln_REIC_Japan_ERR_vs_ln_cum_stem_cells)
Analysis of Variance Table

Response: ln10_REIC_Japan_ERR
                                    Df                Sum Sq
Ln_divisions_all_stem_cell_lifetime  1 0.0031005791165339479
Residuals                            6 1.2553520727555502745
                                                  Mean Sq F value  Pr(>F)
Ln_divisions_all_stem_cell_lifetime 0.0031005791165339479 0.01482 0.90708
Residuals                           0.2092253454592583883                
> 
> confint(lm_ln_REIC_Japan_ERR_vs_ln_cum_stem_cells)
                                                   2.5 %              97.5 %
(Intercept)                         -2.67643934683368112 2.00340276857002220
Ln_divisions_all_stem_cell_lifetime -0.22068338619510125 0.24379114594465229
> 
> #Correlation coefficients (Pearson, Spearman)
> cor(Tomasetti_and_Vogelstein_rad_gt_0$ln10_REIC_Japan_ERR,Tomasetti_and_Vogelstein_rad_gt_0$Ln_divisions_all_stem_cell_lifetime,method="pearson")
[1] 0.049636707783860139
> cor(Tomasetti_and_Vogelstein_rad_gt_0$ln10_REIC_Japan_ERR,Tomasetti_and_Vogelstein_rad_gt_0$Ln_divisions_all_stem_cell_lifetime,method="spearman")
[1] 0.14285714285714288
> 
> # REIC (Japan EAR) vs ln10[cumulative stem cell divisions]
> lm_REIC_Japan_EAR_vs_ln_cum_stem_cells<-lm(REIC_Japan_EAR ~ Ln_divisions_all_stem_cell_lifetime,data=Tomasetti_and_Vogelstein_rad)
> 
> summary(lm_REIC_Japan_EAR_vs_ln_cum_stem_cells)

Call:
lm(formula = REIC_Japan_EAR ~ Ln_divisions_all_stem_cell_lifetime, 
    data = Tomasetti_and_Vogelstein_rad)

Residuals:
                 Min                   1Q               Median 
-0.72164359852989635 -0.40738016570416302 -0.24472551856505170 
                  3Q                  Max 
 0.30576404127264772  1.45924925121476590 

Coefficients:
                                                 Estimate            Std. Error
(Intercept)                         -0.276310386795744711  1.407401788341316351
Ln_divisions_all_stem_cell_lifetime  0.083981797050846671  0.135625031864005791
                                                 t value Pr(>|t|)
(Intercept)                         -0.19633000000000000  0.84925
Ln_divisions_all_stem_cell_lifetime  0.61921999999999999  0.55299

Residual standard error: 0.71065079467605774 on 8 degrees of freedom
Multiple R-squared:  0.045737104900114692,      Adjusted R-squared:  -0.07354575698737098 
F-statistic: 0.38343400029466523 on 1 and 8 DF,  p-value: 0.5529922336105525

> 
> anova(lm_REIC_Japan_EAR_vs_ln_cum_stem_cells)
Analysis of Variance Table

Response: REIC_Japan_EAR
                                    Df              Sum Sq             Mean Sq
Ln_divisions_all_stem_cell_lifetime  1 0.19364358421030159 0.19364358421030164
Residuals                            8 4.04019641578969857 0.50502455197371232
                                                F value  Pr(>F)
Ln_divisions_all_stem_cell_lifetime 0.38342999999999999 0.55299
Residuals                                                      
> 
> confint(lm_REIC_Japan_EAR_vs_ln_cum_stem_cells)
                                                   2.5 %              97.5 %
(Intercept)                         -3.52178473060455888 2.96916395701306923
Ln_divisions_all_stem_cell_lifetime -0.22877008726474746 0.39673368136644083
> 
> #Correlation coefficients (Pearson, Spearman)
> cor(REIC_Japan_EAR,Ln_divisions_all_stem_cell_lifetime,method="pearson")
[1] 0.21386235035675327
> cor(REIC_Japan_EAR,Ln_divisions_all_stem_cell_lifetime,method="spearman")
[1] 0.14939024390243907
> 
> # ln10[REIC (Japan EAR)] vs ln10[cumulative stem cell divisions]
> lm_ln_REIC_Japan_EAR_vs_ln_cum_stem_cells<-lm(ln10_REIC_Japan_EAR ~ Ln_divisions_all_stem_cell_lifetime,data=Tomasetti_and_Vogelstein_rad_gt_0)
> 
> summary(lm_ln_REIC_Japan_EAR_vs_ln_cum_stem_cells)

Call:
lm(formula = ln10_REIC_Japan_EAR ~ Ln_divisions_all_stem_cell_lifetime, 
    data = Tomasetti_and_Vogelstein_rad_gt_0)

Residuals:
                  Min                    1Q                Median 
-0.646632596920108660 -0.457283787368586714  0.051289831909427985 
                   3Q                   Max 
 0.228249590819949388  0.743470794958140280 

Coefficients:
                                                Estimate           Std. Error
(Intercept)                         -2.86867655501705254  1.15015751721840997
Ln_divisions_all_stem_cell_lifetime  0.24385620941407957  0.11415318327485013
                                                t value Pr(>|t|)  
(Intercept)                         -2.4941599999999999 0.046897 *
Ln_divisions_all_stem_cell_lifetime  2.1362199999999998 0.076549 .
---
Signif. codes:  
0 ‘***’ 0.001 ‘**’ 0.01 ‘*’ 0.050000000000000003 ‘.’ 0.10000000000000001 ‘ ’ 1

Residual standard error: 0.55015059580937165 on 6 degrees of freedom
Multiple R-squared:  0.43200278117784152,       Adjusted R-squared:  0.33733657804081507 
F-statistic: 4.5634320048996875 on 1 and 6 DF,  p-value: 0.07654900449020903

> 
> anova(lm_ln_REIC_Japan_EAR_vs_ln_cum_stem_cells)
Analysis of Variance Table

Response: ln10_REIC_Japan_EAR
                                    Df             Sum Sq             Mean Sq
Ln_divisions_all_stem_cell_lifetime  1 1.3811942420865950 1.38119424208659503
Residuals                            6 1.8159940684164397 0.30266567806940664
                                               F value   Pr(>F)  
Ln_divisions_all_stem_cell_lifetime 4.5634300000000003 0.076549 .
Residuals                                                        
---
Signif. codes:  
0 ‘***’ 0.001 ‘**’ 0.01 ‘*’ 0.050000000000000003 ‘.’ 0.10000000000000001 ‘ ’ 1
> 
> confint(lm_ln_REIC_Japan_EAR_vs_ln_cum_stem_cells)
                                                    2.5 %                97.5 %
(Intercept)                         -5.683010614582252984 -0.054342495451852102
Ln_divisions_all_stem_cell_lifetime -0.035466567587074921  0.523178986415234082
> 
> #Correlation coefficients (Pearson, Spearman)
> cor(Tomasetti_and_Vogelstein_rad_gt_0$ln10_REIC_Japan_EAR,Tomasetti_and_Vogelstein_rad_gt_0$Ln_divisions_all_stem_cell_lifetime,method="pearson")
[1] 0.65726918471646123
> cor(Tomasetti_and_Vogelstein_rad_gt_0$ln10_REIC_Japan_EAR,Tomasetti_and_Vogelstein_rad_gt_0$Ln_divisions_all_stem_cell_lifetime,method="spearman")
[1] 0.59523809523809534
> 
> # REIC (Japan BEIR VII mixed ERR/EAR) vs ln10[cumulative stem cell divisions]
> lm_REIC_Japan_BEIR_VII_vs_ln_cum_stem_cells<-lm(REIC_Japan_BEIR_VII ~ Ln_divisions_all_stem_cell_lifetime,data=Tomasetti_and_Vogelstein_rad)
> 
> summary(lm_REIC_Japan_BEIR_VII_vs_ln_cum_stem_cells)

Call:
lm(formula = REIC_Japan_BEIR_VII ~ Ln_divisions_all_stem_cell_lifetime, 
    data = Tomasetti_and_Vogelstein_rad)

Residuals:
                 Min                   1Q               Median 
-0.62370695915917473 -0.45491589752262240 -0.28593466171576898 
                  3Q                  Max 
 0.15110788918999135  1.66211871579320691 

Coefficients:
                                                 Estimate            Std. Error
(Intercept)                          0.751419569596941450  1.500348305237369395
Ln_divisions_all_stem_cell_lifetime -0.011491551368599924  0.144581873058965554
                                                  t value Pr(>|t|)
(Intercept)                          0.500829999999999997  0.62998
Ln_divisions_all_stem_cell_lifetime -0.079479999999999995  0.93860

Residual standard error: 0.75758303296203955 on 8 degrees of freedom
Multiple R-squared:  0.00078903603143434147,    Adjusted R-squared:  -0.12411233446463643 
F-statistic: 0.0063172728073401232 on 1 and 8 DF,  p-value: 0.93860205539851238

> 
> anova(lm_REIC_Japan_BEIR_VII_vs_ln_cum_stem_cells)
Analysis of Variance Table

Response: REIC_Japan_BEIR_VII
                                    Df                Sum Sq
Ln_divisions_all_stem_cell_lifetime  1 0.0036256853442989999
Residuals                            8 4.5914564146557017565
                                                  Mean Sq               F value
Ln_divisions_all_stem_cell_lifetime 0.0036256853442989999 0.0063200000000000001
Residuals                           0.5739320518319627196                      
                                    Pr(>F)
Ln_divisions_all_stem_cell_lifetime 0.9386
Residuals                                 
> 
> confint(lm_REIC_Japan_BEIR_VII_vs_ln_cum_stem_cells)
                                                   2.5 %              97.5 %
(Intercept)                         -2.70838982652699523 4.21122896572087768
Ln_divisions_all_stem_cell_lifetime -0.34489794851813832 0.32191484578093849
> 
> #Correlation coefficients (Pearson, Spearman)
> cor(REIC_Japan_BEIR_VII,Ln_divisions_all_stem_cell_lifetime,method="pearson")
[1] -0.028089785179569129
> cor(REIC_Japan_BEIR_VII,Ln_divisions_all_stem_cell_lifetime,method="spearman")
[1] -0.076219512195121963
> 
> # ln10[REIC (Japan BEIR VII mixed ERR/EAR)] vs ln10[cumulative stem cell divisions]
> lm_ln_REIC_Japan_BEIR_VII_vs_ln_cum_stem_cells<-lm(ln10_REIC_Japan_BEIR_VII ~ Ln_divisions_all_stem_cell_lifetime,data=Tomasetti_and_Vogelstein_rad_gt_0)
> 
> summary(lm_ln_REIC_Japan_BEIR_VII_vs_ln_cum_stem_cells)

Call:
lm(formula = ln10_REIC_Japan_BEIR_VII ~ Ln_divisions_all_stem_cell_lifetime, 
    data = Tomasetti_and_Vogelstein_rad_gt_0)

Residuals:
                  Min                    1Q                Median 
-0.465437300464593307 -0.266448446944333783 -0.041322622521665443 
                   3Q                   Max 
 0.265376663500824894  0.605793241929115656 

Coefficients:
                                                 Estimate            Std. Error
(Intercept)                         -0.751246657960809139  0.831407018091763983
Ln_divisions_all_stem_cell_lifetime  0.050866215102774226  0.082517182465367669
                                                 t value Pr(>|t|)
(Intercept)                         -0.90358000000000005  0.40104
Ln_divisions_all_stem_cell_lifetime  0.61643000000000003  0.56025

Residual standard error: 0.39768384722596117 on 6 degrees of freedom
Multiple R-squared:  0.059559383380591795,      Adjusted R-squared:  -0.097180719389309722 
F-statistic: 0.37998816083479642 on 1 and 6 DF,  p-value: 0.56025470030706992

> 
> anova(lm_ln_REIC_Japan_BEIR_VII_vs_ln_cum_stem_cells)
Analysis of Variance Table

Response: ln10_REIC_Japan_BEIR_VII
                                    Df              Sum Sq             Mean Sq
Ln_divisions_all_stem_cell_lifetime  1 0.06009605569799556 0.06009605569799556
Residuals                            6 0.94891465406665010 0.15815244234444167
                                                F value  Pr(>F)
Ln_divisions_all_stem_cell_lifetime 0.37998999999999999 0.56025
Residuals                                                      
> 
> confint(lm_ln_REIC_Japan_BEIR_VII_vs_ln_cum_stem_cells)
                                                   2.5 %              97.5 %
(Intercept)                         -2.78562634365464579 1.28313302773302773
Ln_divisions_all_stem_cell_lifetime -0.15104605659482573 0.25277848680037418
> 
> #Correlation coefficients (Pearson, Spearman)
> cor(Tomasetti_and_Vogelstein_rad_gt_0$ln10_REIC_Japan_BEIR_VII,Tomasetti_and_Vogelstein_rad_gt_0$Ln_divisions_all_stem_cell_lifetime,method="pearson")
[1] 0.24404791205948029
> cor(Tomasetti_and_Vogelstein_rad_gt_0$ln10_REIC_Japan_BEIR_VII,Tomasetti_and_Vogelstein_rad_gt_0$Ln_divisions_all_stem_cell_lifetime,method="spearman")
[1] 0.21428571428571433
> 
> # REIC (Japan ICRP mixed ERR/EAR) vs ln10[cumulative stem cell divisions]
> lm_REIC_Japan_ICRP_vs_ln_cum_stem_cells<-lm(REIC_Japan_ICRP ~ Ln_divisions_all_stem_cell_lifetime,data=Tomasetti_and_Vogelstein_rad)
> 
> summary(lm_REIC_Japan_ICRP_vs_ln_cum_stem_cells)

Call:
lm(formula = REIC_Japan_ICRP ~ Ln_divisions_all_stem_cell_lifetime, 
    data = Tomasetti_and_Vogelstein_rad)

Residuals:
                 Min                   1Q               Median 
-0.66345181828352517 -0.40181833797102351 -0.25853366295500124 
                  3Q                  Max 
 0.17263209940612650  1.68236511508582476 

Coefficients:
                                                Estimate           Std. Error
(Intercept)                         0.373065108676388646 1.503872962032771987
Ln_divisions_all_stem_cell_lifetime 0.024437196575282909 0.144921528510696618
                                                t value Pr(>|t|)
(Intercept)                         0.24807000000000001  0.81033
Ln_divisions_all_stem_cell_lifetime 0.16861999999999999  0.87028

Residual standard error: 0.75936276649184076 on 8 degrees of freedom
Multiple R-squared:  0.0035416538703738564,     Adjusted R-squared:  -0.12101563939582949 
F-statistic: 0.028433934115802039 on 1 and 8 DF,  p-value: 0.87027802696983358

> 
> anova(lm_REIC_Japan_ICRP_vs_ln_cum_stem_cells)
Analysis of Variance Table

Response: REIC_Japan_ICRP
                                    Df               Sum Sq
Ln_divisions_all_stem_cell_lifetime  1 0.016395910926863821
Residuals                            8 4.613054489073135755
                                                 Mean Sq F value  Pr(>F)
Ln_divisions_all_stem_cell_lifetime 0.016395910926863821 0.02843 0.87028
Residuals                           0.576631811134141969                
> 
> confint(lm_REIC_Japan_ICRP_vs_ln_cum_stem_cells)
                                                   2.5 %              97.5 %
(Intercept)                         -3.09487216059292214 3.84100237794569965
Ln_divisions_all_stem_cell_lifetime -0.30975244745049196 0.35862684060105782
> 
> #Correlation coefficients (Pearson, Spearman)
> cor(REIC_Japan_ICRP,Ln_divisions_all_stem_cell_lifetime,method="pearson")
[1] 0.059511796060729427
> cor(REIC_Japan_ICRP,Ln_divisions_all_stem_cell_lifetime,method="spearman")
[1] 0.076219512195121963
> 
> # ln10[REIC (Japan ICRP mixed ERR/EAR)] vs ln10[cumulative stem cell divisions]
> lm_ln_REIC_Japan_ICRP_vs_ln_cum_stem_cells<-lm(ln10_REIC_Japan_ICRP ~ Ln_divisions_all_stem_cell_lifetime,data=Tomasetti_and_Vogelstein_rad_gt_0)
> 
> summary(lm_ln_REIC_Japan_ICRP_vs_ln_cum_stem_cells)

Call:
lm(formula = ln10_REIC_Japan_ICRP ~ Ln_divisions_all_stem_cell_lifetime, 
    data = Tomasetti_and_Vogelstein_rad_gt_0)

Residuals:
                   Min                     1Q                 Median 
-0.3999723544179342172 -0.3229376517252410816  0.0040064157119648058 
                    3Q                    Max 
 0.2158091821831332469  0.6179445366920844895 

Coefficients:
                                                 Estimate            Std. Error
(Intercept)                         -1.075023073688714303  0.804413546640534327
Ln_divisions_all_stem_cell_lifetime  0.082131359967800674  0.079838079257618502
                                                t value Pr(>|t|)
(Intercept)                         -1.3364100000000001  0.22986
Ln_divisions_all_stem_cell_lifetime  1.0287200000000001  0.34328

Residual standard error: 0.38477215975747231 on 6 degrees of freedom
Multiple R-squared:  0.14993374650317703,       Adjusted R-squared:  0.008256037587039855 
F-statistic: 1.0582733702443399 on 1 and 6 DF,  p-value: 0.34328212280564063

> 
> anova(lm_ln_REIC_Japan_ICRP_vs_ln_cum_stem_cells)
Analysis of Variance Table

Response: ln10_REIC_Japan_ICRP
                                    Df              Sum Sq             Mean Sq
Ln_divisions_all_stem_cell_lifetime  1 0.15667696494945310 0.15667696494945307
Residuals                            6 0.88829768954657884 0.14804961492442981
                                    F value  Pr(>F)
Ln_divisions_all_stem_cell_lifetime 1.05827 0.34328
Residuals                                          
> 
> confint(lm_ln_REIC_Japan_ICRP_vs_ln_cum_stem_cells)
                                                   2.5 %              97.5 %
(Intercept)                         -3.04335211418499352 0.89330596680756513
Ln_divisions_all_stem_cell_lifetime -0.11322538234031736 0.27748810227591869
> 
> #Correlation coefficients (Pearson, Spearman)
> cor(Tomasetti_and_Vogelstein_rad_gt_0$ln10_REIC_Japan_ICRP,Tomasetti_and_Vogelstein_rad_gt_0$Ln_divisions_all_stem_cell_lifetime,method="pearson")
[1] 0.38721279227729188
> cor(Tomasetti_and_Vogelstein_rad_gt_0$ln10_REIC_Japan_ICRP,Tomasetti_and_Vogelstein_rad_gt_0$Ln_divisions_all_stem_cell_lifetime,method="spearman")
[1] 0.45238095238095249
> 
> ################################################################
> #Regress REIC on extra risk score (ERS)                        #
> ################################################################
> 
> # REIC (Japan ERR) vs ERS
> lm_REIC_Japan_ERR_vs_ERS<-lm(REIC_Japan_ERR ~ ERS,data=Tomasetti_and_Vogelstein_rad)
> 
> summary(lm_REIC_Japan_ERR_vs_ERS)

Call:
lm(formula = REIC_Japan_ERR ~ ERS, data = Tomasetti_and_Vogelstein_rad)

Residuals:
                 Min                   1Q               Median 
-1.01118087551929214 -0.51975904695417363 -0.30716714675406953 
                  3Q                  Max 
 0.38081241784130498  1.93790702290084549 

Coefficients:
                        Estimate           Std. Error             t value
(Intercept) 1.530085155788485807 1.013294021017625779 1.51001000000000007
ERS         0.044025202263296641 0.053217257077174139 0.82726999999999995
            Pr(>|t|)
(Intercept)  0.16948
ERS          0.43206

Residual standard error: 0.91861906145577077 on 8 degrees of freedom
Multiple R-squared:  0.078805929177127795,      Adjusted R-squared:  -0.036343329675731173 
F-statistic: 0.68438068956942433 on 1 and 8 DF,  p-value: 0.43206453708216119

> 
> anova(lm_REIC_Japan_ERR_vs_ERS)
Analysis of Variance Table

Response: REIC_Japan_ERR
          Df              Sum Sq             Mean Sq             F value
ERS        1 0.57752215944095586 0.57752215944095586 0.68437999999999999
Residuals  8 6.75088784055904689 0.84386098006988086                    
           Pr(>F)
ERS       0.43206
Residuals        
> 
> confint(lm_REIC_Japan_ERR_vs_ERS)
                            2.5 %              97.5 %
(Intercept) -0.806575046855816602 3.86674535843278822
ERS         -0.078694012620890097 0.16674441714748336
> 
> #Correlation coefficients (Pearson, Spearman)
> cor(REIC_Japan_ERR,ERS,method="pearson")
[1] 0.28072393766319226
> cor(REIC_Japan_ERR,ERS,method="spearman")
[1] 0.20668788485122194
> 
> # ln10[REIC (Japan ERR)] vs ERS
> lm_ln_REIC_Japan_ERR_vs_ERS<-lm(ln10_REIC_Japan_ERR ~ ERS,data=Tomasetti_and_Vogelstein_rad_gt_0)
> 
> summary(lm_ln_REIC_Japan_ERR_vs_ERS)

Call:
lm(formula = ln10_REIC_Japan_ERR ~ ERS, data = Tomasetti_and_Vogelstein_rad_gt_0)

Residuals:
                  Min                    1Q                Median 
-0.583766588743176884 -0.253242914408823960 -0.074975472085700282 
                   3Q                   Max 
 0.261757233958462177  0.726551035606069595 

Coefficients:
                          Estimate             Std. Error              t value
(Intercept) -0.3320710732669115428  0.5270170395366030602 -0.63009999999999999
ERS         -0.0064034734246029984  0.0291314929584438921 -0.21981000000000001
            Pr(>|t|)
(Intercept)  0.55186
ERS          0.83330

Residual standard error: 0.45614313654662803 on 6 degrees of freedom
Multiple R-squared:  0.0079886086660112977,     Adjusted R-squared:  -0.15734662322298698 
F-statistic: 0.048317642735546208 on 1 and 6 DF,  p-value: 0.83330472176508952

> 
> anova(lm_ln_REIC_Japan_ERR_vs_ERS)
Analysis of Variance Table

Response: ln10_REIC_Japan_ERR
          Df               Sum Sq              Mean Sq              F value
ERS        1 0.010053285760510259 0.010053285760510259 0.048320000000000002
Residuals  6 1.248399366111574205 0.208066561018595692                     
          Pr(>F)
ERS       0.8333
Residuals       
> 
> confint(lm_ln_REIC_Japan_ERR_vs_ERS)
                            2.5 %               97.5 %
(Intercept) -1.621635313064361927 0.957493166530538953
ERS         -0.077685668786165563 0.064878721936959566
> 
> #Correlation coefficients (Pearson, Spearman)
> cor(Tomasetti_and_Vogelstein_rad_gt_0$ln10_REIC_Japan_ERR,Tomasetti_and_Vogelstein_rad_gt_0$ERS,method="pearson")
[1] -0.089379016922381135
> cor(Tomasetti_and_Vogelstein_rad_gt_0$ln10_REIC_Japan_ERR,Tomasetti_and_Vogelstein_rad_gt_0$ERS,method="spearman")
[1] 0
> 
> # REIC (Japan EAR) vs ERS
> lm_REIC_Japan_EAR_vs_ERS<-lm(REIC_Japan_EAR ~ ERS,data=Tomasetti_and_Vogelstein_rad)
> 
> summary(lm_REIC_Japan_EAR_vs_ERS)

Call:
lm(formula = REIC_Japan_EAR ~ ERS, data = Tomasetti_and_Vogelstein_rad)

Residuals:
                 Min                   1Q               Median 
-0.84112444561869537 -0.37268679900140866 -0.08480711009801109 
                  3Q                  Max 
 0.36492218819126770  0.98848138924158524 

Coefficients:
                        Estimate           Std. Error            t value
(Intercept) 1.844625768112733155 0.653837502306119256 2.8212299999999999
ERS         0.069107620803918843 0.034338935911195842 2.0125099999999998
            Pr(>|t|)  
(Intercept) 0.022451 *
ERS         0.078970 .
---
Signif. codes:  
0 ‘***’ 0.001 ‘**’ 0.01 ‘*’ 0.050000000000000003 ‘.’ 0.10000000000000001 ‘ ’ 1

Residual standard error: 0.59274759374365726 on 8 degrees of freedom
Multiple R-squared:  0.33611150182549038,       Adjusted R-squared:  0.25312543955367661 
F-statistic: 4.0502162968594186 on 1 and 8 DF,  p-value: 0.07896974614132482

> 
> anova(lm_REIC_Japan_EAR_vs_ERS)
Analysis of Variance Table

Response: REIC_Japan_EAR
          Df             Sum Sq             Mean Sq            F value  Pr(>F)
ERS        1 1.4230423208888345 1.42304232088883453 4.0502200000000004 0.07897
Residuals  8 2.8107976791111660 0.35134970988889574                           
           
ERS       .
Residuals  
---
Signif. codes:  
0 ‘***’ 0.001 ‘**’ 0.01 ‘*’ 0.050000000000000003 ‘.’ 0.10000000000000001 ‘ ’ 1
> 
> confint(lm_REIC_Japan_EAR_vs_ERS)
                            2.5 %             97.5 %
(Intercept)  0.336873784043258517 3.3523777521822078
ERS         -0.010078107405809611 0.1482933490136473
> 
> #Correlation coefficients (Pearson, Spearman)
> cor(REIC_Japan_EAR,ERS,method="pearson")
[1] 0.57975124133156486
> cor(REIC_Japan_EAR,ERS,method="spearman")
[1] 0.68085420892167237
> 
> # ln10[REIC (Japan EAR)] vs ERS
> lm_ln_REIC_Japan_EAR_vs_ERS<-lm(ln10_REIC_Japan_EAR ~ ERS,data=Tomasetti_and_Vogelstein_rad_gt_0)
> 
> summary(lm_ln_REIC_Japan_EAR_vs_ERS)

Call:
lm(formula = ln10_REIC_Japan_EAR ~ ERS, data = Tomasetti_and_Vogelstein_rad_gt_0)

Residuals:
                  Min                    1Q                Median 
-0.606050280177122147 -0.473088040020635259  0.068080676388443784 
                   3Q                   Max 
 0.386827257816502068  0.633154782285333728 

Coefficients:
                        Estimate           Std. Error            t value
(Intercept) 0.834841338376337228 0.639637362772260132 1.3051800000000000
ERS         0.074430042030987867 0.035356715118626737 2.1051199999999999
            Pr(>|t|)  
(Intercept)  0.23965  
ERS          0.07991 .
---
Signif. codes:  
0 ‘***’ 0.001 ‘**’ 0.01 ‘*’ 0.050000000000000003 ‘.’ 0.10000000000000001 ‘ ’ 1

Residual standard error: 0.55361813948918437 on 6 degrees of freedom
Multiple R-squared:  0.42482015832859721,       Adjusted R-squared:  0.32895685138336339 
F-statistic: 4.4315199617648773 on 1 and 6 DF,  p-value: 0.079910309786211692

> 
> anova(lm_ln_REIC_Japan_EAR_vs_ERS)
Analysis of Variance Table

Response: ln10_REIC_Japan_EAR
          Df             Sum Sq             Mean Sq            F value  Pr(>F)
ERS        1 1.3582300442742390 1.35823004427423899 4.4315199999999999 0.07991
Residuals  6 1.8389582662287958 0.30649304437146596                           
           
ERS       .
Residuals  
---
Signif. codes:  
0 ‘***’ 0.001 ‘**’ 0.01 ‘*’ 0.050000000000000003 ‘.’ 0.10000000000000001 ‘ ’ 1
> 
> confint(lm_ln_REIC_Japan_EAR_vs_ERS)
                            2.5 %              97.5 %
(Intercept) -0.730294905026219965 2.39997758177889464
ERS         -0.012084723210336393 0.16094480727231214
> 
> #Correlation coefficients (Pearson, Spearman)
> cor(Tomasetti_and_Vogelstein_rad_gt_0$ln10_REIC_Japan_EAR,Tomasetti_and_Vogelstein_rad_gt_0$ERS,method="pearson")
[1] 0.65178229365992846
> cor(Tomasetti_and_Vogelstein_rad_gt_0$ln10_REIC_Japan_EAR,Tomasetti_and_Vogelstein_rad_gt_0$ERS,method="spearman")
[1] 0.66666666666666674
> 
> # REIC (Japan BEIR VII mixed ERR/EAR) vs ERS
> lm_REIC_Japan_BEIR_VII_vs_ERS<-lm(REIC_Japan_BEIR_VII ~ ERS,data=Tomasetti_and_Vogelstein_rad)
> 
> summary(lm_REIC_Japan_BEIR_VII_vs_ERS)

Call:
lm(formula = REIC_Japan_BEIR_VII ~ ERS, data = Tomasetti_and_Vogelstein_rad)

Residuals:
                 Min                   1Q               Median 
-0.80980467874978923 -0.42625801253321483 -0.26868524094984492 
                  3Q                  Max 
 0.44174022139122671  1.38690279680642958 

Coefficients:
                        Estimate           Std. Error t value Pr(>|t|)
(Intercept) 1.417923671774375061 0.784296765707196086 1.80789  0.10824
ERS         0.042991213971118734 0.041190534770470182 1.04372  0.32713

Residual standard error: 0.7110176749026812 on 8 degrees of freedom
Multiple R-squared:  0.11984835435429571,       Adjusted R-squared:  0.0098293986485826768 
F-statistic: 1.0893427735750836 on 1 and 8 DF,  p-value: 0.32712682729000925

> 
> anova(lm_REIC_Japan_BEIR_VII_vs_ERS)
Analysis of Variance Table

Response: REIC_Japan_BEIR_VII
          Df              Sum Sq             Mean Sq F value  Pr(>F)
ERS        1 0.55071302780788123 0.55071302780788123 1.08934 0.32713
Residuals  8 4.04436907219211861 0.50554613402401483                
> 
> confint(lm_REIC_Japan_BEIR_VII_vs_ERS)
                            2.5 %              97.5 %
(Intercept) -0.390667913173671888 3.22651525672242201
ERS         -0.051994329540856497 0.13797675748309396
> 
> #Correlation coefficients (Pearson, Spearman)
> cor(REIC_Japan_BEIR_VII,ERS,method="pearson")
[1] 0.34619121068319414
> cor(REIC_Japan_BEIR_VII,ERS,method="spearman")
[1] 0.34042710446083618
> 
> # ln10[REIC (Japan BEIR VII mixed ERR/EAR)] vs ERS
> lm_ln_REIC_Japan_BEIR_VII_vs_ERS<-lm(ln10_REIC_Japan_BEIR_VII ~ ERS,data=Tomasetti_and_Vogelstein_rad_gt_0)
> 
> summary(lm_ln_REIC_Japan_BEIR_VII_vs_ERS)

Call:
lm(formula = ln10_REIC_Japan_BEIR_VII ~ ERS, data = Tomasetti_and_Vogelstein_rad_gt_0)

Residuals:
                  Min                    1Q                Median 
-0.534799010623947080 -0.265166497409381086 -0.033223107438285035 
                   3Q                   Max 
 0.242879481489547910  0.582759695247968557 

Coefficients:
                         Estimate            Std. Error              t value
(Intercept) -0.167532667522329703  0.472600708040341211 -0.35449000000000003
ERS          0.004563056435707551  0.026123565588198772  0.17466999999999999
            Pr(>|t|)
(Intercept)  0.73510
ERS          0.86708

Residual standard error: 0.40904478058096277 on 6 degrees of freedom
Multiple R-squared:  0.0050593265186136211,     Adjusted R-squared:  -0.16076411906161758 
F-statistic: 0.030510320786729436 on 1 and 6 DF,  p-value: 0.86708237998710458

> 
> anova(lm_ln_REIC_Japan_BEIR_VII_vs_ERS)
Analysis of Variance Table

Response: ln10_REIC_Japan_BEIR_VII
          Df                Sum Sq               Mean Sq              F value
ERS        1 0.0051049146414774401 0.0051049146414774401 0.030509999999999999
Residuals  6 1.0039057951231682431 0.1673176325205280313                     
           Pr(>F)
ERS       0.86708
Residuals        
> 
> confint(lm_ln_REIC_Japan_BEIR_VII_vs_ERS)
                            2.5 %               97.5 %
(Intercept) -1.323944940885743993 0.988879605841084697
ERS         -0.059359005796218917 0.068485118667634015
> 
> #Correlation coefficients (Pearson, Spearman)
> cor(Tomasetti_and_Vogelstein_rad_gt_0$ln10_REIC_Japan_BEIR_VII,Tomasetti_and_Vogelstein_rad_gt_0$ERS,method="pearson")
[1] 0.071128942903811151
> cor(Tomasetti_and_Vogelstein_rad_gt_0$ln10_REIC_Japan_BEIR_VII,Tomasetti_and_Vogelstein_rad_gt_0$ERS,method="spearman")
[1] 0.21428571428571433
> 
> # REIC (Japan ICRP mixed ERR/EAR) vs ERS
> lm_REIC_Japan_ICRP_vs_ERS<-lm(REIC_Japan_ICRP ~ ERS,data=Tomasetti_and_Vogelstein_rad)
> 
> summary(lm_REIC_Japan_ICRP_vs_ERS)

Call:
lm(formula = REIC_Japan_ICRP ~ ERS, data = Tomasetti_and_Vogelstein_rad)

Residuals:
                 Min                   1Q               Median 
-0.82974519908476041 -0.40447870912726813 -0.27598004861451964 
                  3Q                  Max 
 0.36131479844986253  1.34495015228997228 

Coefficients:
                        Estimate           Std. Error            t value
(Intercept) 1.554815383014826802 0.765477642441271922 2.0311699999999999
ERS         0.051060277148459246 0.040202171965561966 1.2700899999999999
            Pr(>|t|)  
(Intercept) 0.076718 .
ERS         0.239747  
---
Signif. codes:  
0 ‘***’ 0.001 ‘**’ 0.01 ‘*’ 0.050000000000000003 ‘.’ 0.10000000000000001 ‘ ’ 1

Residual standard error: 0.6939568761676782 on 8 degrees of freedom
Multiple R-squared:  0.1678042024506369,        Adjusted R-squared:  0.063779727756966498 
F-statistic: 1.6131223247681283 on 1 and 8 DF,  p-value: 0.23974691014470934

> 
> anova(lm_REIC_Japan_ICRP_vs_ERS)
Analysis of Variance Table

Response: REIC_Japan_ICRP
          Df              Sum Sq             Mean Sq            F value  Pr(>F)
ERS        1 0.77684123215678191 0.77684123215678191 1.6131200000000001 0.23975
Residuals  8 3.85260916784321772 0.48157614598040221                           
> 
> confint(lm_REIC_Japan_ICRP_vs_ERS)
                            2.5 %              97.5 %
(Intercept) -0.210379225861082375 3.32000999189073598
ERS         -0.041646097648315644 0.14376665194523414
> 
> #Correlation coefficients (Pearson, Spearman)
> cor(REIC_Japan_ICRP,ERS,method="pearson")
[1] 0.40963911245221318
> cor(REIC_Japan_ICRP,ERS,method="spearman")
[1] 0.41337576970244388
> 
> # ln10[REIC (Japan ICRP mixed ERR/EAR)] vs ERS
> lm_ln_REIC_Japan_ICRP_vs_ERS<-lm(ln10_REIC_Japan_ICRP ~ ERS,data=Tomasetti_and_Vogelstein_rad_gt_0)
> 
> summary(lm_ln_REIC_Japan_ICRP_vs_ERS)

Call:
lm(formula = ln10_REIC_Japan_ICRP ~ ERS, data = Tomasetti_and_Vogelstein_rad_gt_0)

Residuals:
                 Min                   1Q               Median 
-0.50239746212380476 -0.30385200869491746 -0.01491087293103846 
                  3Q                  Max 
 0.27267641432134149  0.54616770084639221 

Coefficients:
                         Estimate            Std. Error               t value
(Intercept) -0.023375627325672641  0.471426292694500149 -0.049579999999999999
ERS          0.013705227094676866  0.026058648384747932  0.525939999999999963
            Pr(>|t|)
(Intercept)  0.96206
ERS          0.61780

Residual standard error: 0.40802830206267526 on 6 degrees of freedom
Multiple R-squared:  0.04407004762555005,       Adjusted R-squared:  -0.11525161110352511 
F-statistic: 0.27661052475288855 on 1 and 6 DF,  p-value: 0.61779530305730646

> 
> anova(lm_ln_REIC_Japan_ICRP_vs_ERS)
Analysis of Variance Table

Response: ln10_REIC_Japan_ICRP
          Df               Sum Sq              Mean Sq             F value
ERS        1 0.046052082791132841 0.046052082791132841 0.27661000000000002
Residuals  6 0.998922571704898954 0.166487095284149816                    
          Pr(>F)
ERS       0.6178
Residuals       
> 
> confint(lm_ln_REIC_Japan_ICRP_vs_ERS)
                            2.5 %               97.5 %
(Intercept) -1.176914209861182004 1.130162955209836673
ERS         -0.050057988462782546 0.077468442652136274
> 
> #Correlation coefficients (Pearson, Spearman)
> cor(Tomasetti_and_Vogelstein_rad_gt_0$ln10_REIC_Japan_ICRP,Tomasetti_and_Vogelstein_rad_gt_0$ERS,method="pearson")
[1] 0.20992867270944687
> cor(Tomasetti_and_Vogelstein_rad_gt_0$ln10_REIC_Japan_ICRP,Tomasetti_and_Vogelstein_rad_gt_0$ERS,method="spearman")
[1] 0.33333333333333337
> 
> ################################################################
> #Regress REIC on log10[numbers of stem cells]                  #
> ################################################################
> 
> # REIC (Japan ERR) vs log10[numbers of stem cells]
> lm_REIC_Japan_ERR_vs_ln10_stem_cells<-lm(REIC_Japan_ERR ~ ln10_Number_stem_cells,data=Tomasetti_and_Vogelstein_rad)
> 
> summary(lm_REIC_Japan_ERR_vs_ln10_stem_cells)

Call:
lm(formula = REIC_Japan_ERR ~ ln10_Number_stem_cells, data = Tomasetti_and_Vogelstein_rad)

Residuals:
                 Min                   1Q               Median 
-0.78245989646498104 -0.56460597031569693 -0.29257910075044069 
                  3Q                  Max 
 0.36762279091891059  2.18667109692751671 

Coefficients:
                                   Estimate           Std. Error
(Intercept)            0.411033164843085885 2.189445516509965106
ln10_Number_stem_cells 0.038771933402865978 0.266091830160660237
                                   t value Pr(>|t|)
(Intercept)            0.18773000000000001  0.85576
ln10_Number_stem_cells 0.14571000000000001  0.88776

Residual standard error: 0.95583816177148428 on 8 degrees of freedom
Multiple R-squared:  0.0026468590063170845,     Adjusted R-squared:  -0.12202228361789325 
F-statistic: 0.021231067693274347 on 1 and 8 DF,  p-value: 0.88775571066589842

> 
> anova(lm_REIC_Japan_ERR_vs_ln10_stem_cells)
Analysis of Variance Table

Response: REIC_Japan_ERR
                       Df               Sum Sq             Mean Sq
ln10_Number_stem_cells  1 0.019397268010484241 0.01939726801048423
Residuals               8 7.309012731989520617 0.91362659149869008
                                    F value  Pr(>F)
ln10_Number_stem_cells 0.021229999999999999 0.88776
Residuals                                          
> 
> confint(lm_REIC_Japan_ERR_vs_ln10_stem_cells)
                                      2.5 %              97.5 %
(Intercept)            -4.63783725003311531 5.45990357971928653
ln10_Number_stem_cells -0.57483692729166114 0.65238079409739314
> 
> #Correlation coefficients (Pearson, Spearman)
> cor(REIC_Japan_ERR,ln10_Number_stem_cells,method="pearson")
[1] 0.051447633631850412
> cor(REIC_Japan_ERR,ln10_Number_stem_cells,method="spearman")
[1] -0.14154449196480559
> 
> # ln10[REIC (Japan ERR)] vs log10[numbers of stem cells]
> lm_ln_REIC_Japan_ERR_vs_ln10_stem_cells<-lm(ln10_REIC_Japan_ERR ~ ln10_Number_stem_cells,data=Tomasetti_and_Vogelstein_rad_gt_0)
> 
> summary(lm_ln_REIC_Japan_ERR_vs_ln10_stem_cells)

Call:
lm(formula = ln10_REIC_Japan_ERR ~ ln10_Number_stem_cells, data = Tomasetti_and_Vogelstein_rad_gt_0)

Residuals:
                  Min                    1Q                Median 
-0.574593448755304270 -0.271592855739764383 -0.049435739013695419 
                   3Q                   Max 
 0.304348674517803675  0.688091914817125172 

Coefficients:
                                     Estimate             Std. Error
(Intercept)            -0.2469412373321594467  1.1326865659014002663
ln10_Number_stem_cells  0.0031554262683286326  0.1406072822770028097
                                     t value Pr(>|t|)
(Intercept)            -0.218010000000000009  0.83464
ln10_Number_stem_cells  0.022440000000000002  0.98282

Residual standard error: 0.45795688134556362 on 6 degrees of freedom
Multiple R-squared:  8.3929134242294719e-05,    Adjusted R-squared:  -0.16656874934338406 
F-statistic: 0.00050361707359874519 on 1 and 6 DF,  p-value: 0.98282355260512511

> 
> anova(lm_ln_REIC_Japan_ERR_vs_ln10_stem_cells)
Analysis of Variance Table

Response: ln10_REIC_Japan_ERR
                       Df               Sum Sq                Mean Sq
ln10_Number_stem_cells  1 0.000105620841556545 0.00010562084155654509
Residuals               6 1.258347031030527585 0.20972450517175458828
                                      F value  Pr(>F)
ln10_Number_stem_cells 0.00050000000000000001 0.98282
Residuals                                            
> 
> confint(lm_ln_REIC_Japan_ERR_vs_ln10_stem_cells)
                                      2.5 %              97.5 %
(Intercept)            -3.01852541906899230 2.52464294440467363
ln10_Number_stem_cells -0.34089819909255548 0.34720905162921278
> 
> #Correlation coefficients (Pearson, Spearman)
> cor(Tomasetti_and_Vogelstein_rad_gt_0$ln10_REIC_Japan_ERR,Tomasetti_and_Vogelstein_rad_gt_0$ln10_Number_stem_cells,method="pearson")
[1] 0.0091612845301461496
> cor(Tomasetti_and_Vogelstein_rad_gt_0$ln10_REIC_Japan_ERR,Tomasetti_and_Vogelstein_rad_gt_0$ln10_Number_stem_cells,method="spearman")
[1] 0.095810100953060723
> 
> # REIC (Japan EAR) vs log10[numbers of stem cells]
> lm_REIC_Japan_EAR_vs_ln10_stem_cells<-lm(REIC_Japan_EAR ~ ln10_Number_stem_cells,data=Tomasetti_and_Vogelstein_rad)
> 
> summary(lm_REIC_Japan_EAR_vs_ln10_stem_cells)

Call:
lm(formula = REIC_Japan_EAR ~ ln10_Number_stem_cells, data = Tomasetti_and_Vogelstein_rad)

Residuals:
                 Min                   1Q               Median 
-0.86582369111794866 -0.39576213955747253 -0.17546440385771175 
                  3Q                  Max 
 0.28165481875317533  1.25139190999719174 

Coefficients:
                                   Estimate           Std. Error
(Intercept)            -1.02160955628550143  1.56470041896268564
ln10_Number_stem_cells  0.19702253483784485  0.19016412831254753
                                    t value Pr(>|t|)
(Intercept)            -0.65290999999999999  0.53212
ln10_Number_stem_cells  1.03607000000000005  0.33047

Residual standard error: 0.68309549651109469 on 8 degrees of freedom
Multiple R-squared:  0.11830497637371477,       Adjusted R-squared:  0.0080930984204290457 
F-statistic: 1.0734321796409225 on 1 and 8 DF,  p-value: 0.33047105023389656

> 
> anova(lm_REIC_Japan_EAR_vs_ln10_stem_cells)
Analysis of Variance Table

Response: REIC_Japan_EAR
                       Df              Sum Sq             Mean Sq
ln10_Number_stem_cells  1 0.50088434117008829 0.50088434117008829
Residuals               8 3.73295565882991154 0.46661945735373894
                                  F value  Pr(>F)
ln10_Number_stem_cells 1.0734300000000001 0.33047
Residuals                                        
> 
> confint(lm_REIC_Japan_EAR_vs_ln10_stem_cells)
                                     2.5 %              97.5 %
(Intercept)            -4.6298151927691453 2.58659608019814291
ln10_Number_stem_cells -0.2414967314183854 0.63554180109407499
> 
> #Correlation coefficients (Pearson, Spearman)
> cor(REIC_Japan_EAR,ln10_Number_stem_cells,method="pearson")
[1] 0.34395490456412287
> cor(REIC_Japan_EAR,ln10_Number_stem_cells,method="spearman")
[1] 0.21539379212035634
> 
> # ln10[REIC (Japan EAR)] vs log10[numbers of stem cells]
> lm_ln_REIC_Japan_EAR_vs_ln10_stem_cells<-lm(ln10_REIC_Japan_EAR ~ ln10_Number_stem_cells,data=Tomasetti_and_Vogelstein_rad_gt_0)
> 
> summary(lm_ln_REIC_Japan_EAR_vs_ln10_stem_cells)

Call:
lm(formula = ln10_REIC_Japan_EAR ~ ln10_Number_stem_cells, data = Tomasetti_and_Vogelstein_rad_gt_0)

Residuals:
                 Min                   1Q               Median 
-0.57453107766113576 -0.41729983769429330  0.14547854062855886 
                  3Q                  Max 
 0.34054396934205433  0.44111146694116149 

Coefficients:
                                   Estimate           Std. Error
(Intercept)            -3.83727840457298397  1.14203198800824279
ln10_Number_stem_cells  0.42521299740463187  0.14176738644326775
                                   t value Pr(>|t|)  
(Intercept)            -3.3600400000000001 0.015229 *
ln10_Number_stem_cells  2.9993699999999999 0.024028 *
---
Signif. codes:  
0 ‘***’ 0.001 ‘**’ 0.01 ‘*’ 0.050000000000000003 ‘.’ 0.10000000000000001 ‘ ’ 1

Residual standard error: 0.46173533205889178 on 6 degrees of freedom
Multiple R-squared:  0.59989935624781965,       Adjusted R-squared:  0.53321591562245629 
F-statistic: 8.9962268086635699 on 1 and 6 DF,  p-value: 0.024027692056344054

> 
> anova(lm_ln_REIC_Japan_EAR_vs_ln10_stem_cells)
Analysis of Variance Table

Response: ln10_REIC_Japan_EAR
                       Df             Sum Sq             Mean Sq
ln10_Number_stem_cells  1 1.9179912092738245 1.91799120927382449
Residuals               6 1.2791971012292105 0.21319951687153507
                                  F value   Pr(>F)  
ln10_Number_stem_cells 8.9962300000000006 0.024028 *
Residuals                                           
---
Signif. codes:  
0 ‘***’ 0.001 ‘**’ 0.01 ‘*’ 0.050000000000000003 ‘.’ 0.10000000000000001 ‘ ’ 1
> 
> confint(lm_ln_REIC_Japan_EAR_vs_ln10_stem_cells)
                                       2.5 %               97.5 %
(Intercept)            -6.631730010417001608 -1.04282679872896633
ln10_Number_stem_cells  0.078320699410751426  0.77210529539851214
> 
> #Correlation coefficients (Pearson, Spearman)
> cor(Tomasetti_and_Vogelstein_rad_gt_0$ln10_REIC_Japan_EAR,Tomasetti_and_Vogelstein_rad_gt_0$ln10_Number_stem_cells,method="pearson")
[1] 0.77453170125426074
> cor(Tomasetti_and_Vogelstein_rad_gt_0$ln10_REIC_Japan_EAR,Tomasetti_and_Vogelstein_rad_gt_0$ln10_Number_stem_cells,method="spearman")
[1] 0.65869444405229249
> 
> # REIC (Japan BEIR VII mixed ERR/EAR) vs log10[numbers of stem cells]
> lm_REIC_Japan_BEIR_VII_vs_ln10_stem_cells<-lm(REIC_Japan_BEIR_VII ~ ln10_Number_stem_cells,data=Tomasetti_and_Vogelstein_rad)
> 
> summary(lm_REIC_Japan_BEIR_VII_vs_ln10_stem_cells)

Call:
lm(formula = REIC_Japan_BEIR_VII ~ ln10_Number_stem_cells, data = Tomasetti_and_Vogelstein_rad)

Residuals:
                 Min                   1Q               Median 
-0.72335266984879754 -0.45436927691505957 -0.22280955940299807 
                  3Q                  Max 
 0.24468414732050750  1.60657318367456847 

Coefficients:
                                   Estimate           Std. Error
(Intercept)            0.122929656723593558 1.726405281371985012
ln10_Number_stem_cells 0.062676051819923043 0.209816749243237094
                                    t value Pr(>|t|)
(Intercept)            0.071209999999999996  0.94498
ln10_Number_stem_cells 0.298719999999999986  0.77277

Residual standard error: 0.7536903924650229 on 8 degrees of freedom
Multiple R-squared:  0.011031019107875854,      Adjusted R-squared:  -0.11259010350363963 
F-statistic: 0.089232478033234558 on 1 and 8 DF,  p-value: 0.77276745824399373

> 
> anova(lm_REIC_Japan_BEIR_VII_vs_ln10_stem_cells)
Analysis of Variance Table

Response: REIC_Japan_BEIR_VII
                       Df               Sum Sq              Mean Sq
ln10_Number_stem_cells  1 0.050688438447358257 0.050688438447358264
Residuals               8 4.544393661552641461 0.568049207694080183
                                    F value  Pr(>F)
ln10_Number_stem_cells 0.089230000000000004 0.77277
Residuals                                          
> 
> confint(lm_REIC_Japan_BEIR_VII_vs_ln10_stem_cells)
                                      2.5 %              97.5 %
(Intercept)            -3.85816806115851696 4.10402737460570410
ln10_Number_stem_cells -0.42116223957007737 0.54651434320992343
> 
> #Correlation coefficients (Pearson, Spearman)
> cor(REIC_Japan_BEIR_VII,ln10_Number_stem_cells,method="pearson")
[1] 0.10502865850745638
> cor(REIC_Japan_BEIR_VII,ln10_Number_stem_cells,method="spearman")
[1] -0.0061541083462958949
> 
> # ln10[REIC (Japan BEIR VII mixed ERR/EAR)] vs log10[numbers of stem cells]
> lm_ln_REIC_Japan_BEIR_VII_vs_ln10_stem_cells<-lm(ln10_REIC_Japan_BEIR_VII ~ ln10_Number_stem_cells,data=Tomasetti_and_Vogelstein_rad_gt_0)
> 
> summary(lm_ln_REIC_Japan_BEIR_VII_vs_ln10_stem_cells)

Call:
lm(formula = ln10_REIC_Japan_BEIR_VII ~ ln10_Number_stem_cells, 
    data = Tomasetti_and_Vogelstein_rad_gt_0)

Residuals:
                  Min                    1Q                Median 
-0.551568423002497310 -0.228931884269277269 -0.019992335555791683 
                   3Q                   Max 
 0.273112377190722955  0.537774865815236147 

Coefficients:
                                    Estimate            Std. Error
(Intercept)            -0.746570754083587085  0.993050740726828751
ln10_Number_stem_cells  0.062768244948018651  0.123273436818459356
                                    t value Pr(>|t|)
(Intercept)            -0.75180000000000002  0.48061
ln10_Number_stem_cells  0.50917999999999997  0.62880

Residual standard error: 0.40150067453059934 on 6 degrees of freedom
Multiple R-squared:  0.041420729699922193,      Adjusted R-squared:  -0.11834248201675757 
F-statistic: 0.25926325125071192 on 1 and 6 DF,  p-value: 0.62880497284438008

> 
> anova(lm_ln_REIC_Japan_BEIR_VII_vs_ln10_stem_cells)
Analysis of Variance Table

Response: ln10_REIC_Japan_BEIR_VII
                       Df              Sum Sq             Mean Sq
ln10_Number_stem_cells  1 0.04179395987348803 0.04179395987348803
Residuals               6 0.96721674989115758 0.16120279164852627
                                   F value Pr(>F)
ln10_Number_stem_cells 0.25925999999999999 0.6288
Residuals                                        
> 
> confint(lm_ln_REIC_Japan_BEIR_VII_vs_ln10_stem_cells)
                                      2.5 %              97.5 %
(Intercept)            -3.17647838035635477 1.68333687218918038
ln10_Number_stem_cells -0.23887098853444011 0.36440747843047738
> 
> #Correlation coefficients (Pearson, Spearman)
> cor(Tomasetti_and_Vogelstein_rad_gt_0$ln10_REIC_Japan_BEIR_VII,Tomasetti_and_Vogelstein_rad_gt_0$ln10_Number_stem_cells,method="pearson")
[1] 0.2035208335771112
> cor(Tomasetti_and_Vogelstein_rad_gt_0$ln10_REIC_Japan_BEIR_VII,Tomasetti_and_Vogelstein_rad_gt_0$ln10_Number_stem_cells,method="spearman")
[1] 0.31138282809744738
> 
> # REIC (Japan ICRP mixed ERR/EAR) vs log10[numbers of stem cells]
> lm_REIC_Japan_ICRP_vs_ln10_stem_cells<-lm(REIC_Japan_ICRP ~ ln10_Number_stem_cells,data=Tomasetti_and_Vogelstein_rad)
> 
> summary(lm_REIC_Japan_ICRP_vs_ln10_stem_cells)

Call:
lm(formula = REIC_Japan_ICRP ~ ln10_Number_stem_cells, data = Tomasetti_and_Vogelstein_rad)

Residuals:
                 Min                   1Q               Median 
-0.78074812513848235 -0.44500792543939038 -0.18818542450965142 
                  3Q                  Max 
 0.21519656027887540  1.57252940032078059 

Coefficients:
                                   Estimate           Std. Error  t value
(Intercept)            -0.27304576147510468  1.71285046586557832 -0.15941
ln10_Number_stem_cells  0.11000184669993424  0.20816937978901140  0.52842
                       Pr(>|t|)
(Intercept)             0.87730
ln10_Number_stem_cells  0.61155

Residual standard error: 0.74777281660433281 on 8 degrees of freedom
Multiple R-squared:  0.033726879972832934,      Adjusted R-squared:  -0.087057260030563022 
F-statistic: 0.27923268710515048 on 1 and 8 DF,  p-value: 0.61154543793584493

> 
> anova(lm_REIC_Japan_ICRP_vs_ln10_stem_cells)
Analysis of Variance Table

Response: REIC_Japan_ICRP
                       Df              Sum Sq             Mean Sq
ln10_Number_stem_cells  1 0.15613691798098348 0.15613691798098348
Residuals               8 4.47331348201901680 0.55916418525237710
                                   F value  Pr(>F)
ln10_Number_stem_cells 0.27922999999999998 0.61155
Residuals                                         
> 
> confint(lm_REIC_Japan_ICRP_vs_ln10_stem_cells)
                                      2.5 %              97.5 %
(Intercept)            -4.22288601874751102 3.67679449579730155
ln10_Number_stem_cells -0.37003760391641266 0.59004129731628119
> 
> #Correlation coefficients (Pearson, Spearman)
> cor(REIC_Japan_ICRP,ln10_Number_stem_cells,method="pearson")
[1] 0.18364879518481195
> cor(REIC_Japan_ICRP,ln10_Number_stem_cells,method="spearman")
[1] 0.116928058579622
> 
> # ln10[REIC (Japan ICRP mixed ERR/EAR)] vs log10[numbers of stem cells]
> lm_ln_REIC_Japan_ICRP_vs_ln10_stem_cells<-lm(ln10_REIC_Japan_ICRP ~ ln10_Number_stem_cells,data=Tomasetti_and_Vogelstein_rad_gt_0)
> 
> summary(lm_ln_REIC_Japan_ICRP_vs_ln10_stem_cells)

Call:
lm(formula = ln10_REIC_Japan_ICRP ~ ln10_Number_stem_cells, data = Tomasetti_and_Vogelstein_rad_gt_0)

Residuals:
                  Min                    1Q                Median 
-0.541603532563152967 -0.214156524542390536  0.018032781800094919 
                   3Q                   Max 
 0.233588516077602115  0.490013680420924302 

Coefficients:
                                   Estimate           Std. Error
(Intercept)            -1.19711758160318693  0.95698880963318145
ln10_Number_stem_cells  0.11760956998906180  0.11879684966947773
                                    t value Pr(>|t|)
(Intercept)            -1.25092000000000003  0.25753
ln10_Number_stem_cells  0.99000999999999995  0.36040

Residual standard error: 0.38692046320284978 on 6 degrees of freedom
Multiple R-squared:  0.14041487493890423,       Adjusted R-squared:  -0.0028493125712785172 
F-statistic: 0.98011148060937514 on 1 and 6 DF,  p-value: 0.36040025112123136

> 
> anova(lm_ln_REIC_Japan_ICRP_vs_ln10_stem_cells)
Analysis of Variance Table

Response: ln10_REIC_Japan_ICRP
                       Df              Sum Sq             Mean Sq
ln10_Number_stem_cells  1 0.14672998542538496 0.14672998542538496
Residuals               6 0.89824466907064693 0.14970744484510781
                                   F value Pr(>F)
ln10_Number_stem_cells 0.98011000000000004 0.3604
Residuals                                        
> 
> confint(lm_ln_REIC_Japan_ICRP_vs_ln10_stem_cells)
                                      2.5 %              97.5 %
(Intercept)            -3.53878484130773519 1.14454967810136132
ln10_Number_stem_cells -0.17307584934587056 0.40829498932399416
> 
> #Correlation coefficients (Pearson, Spearman)
> cor(Tomasetti_and_Vogelstein_rad_gt_0$ln10_REIC_Japan_ICRP,Tomasetti_and_Vogelstein_rad_gt_0$ln10_Number_stem_cells,method="pearson")
[1] 0.37471972851573249
> cor(Tomasetti_and_Vogelstein_rad_gt_0$ln10_REIC_Japan_ICRP,Tomasetti_and_Vogelstein_rad_gt_0$ln10_Number_stem_cells,method="spearman")
[1] 0.49102676738443618
> 
> #############################################################################################
> #Regress lifetime baseline cancer risk on ln[stem cell divisions over lifetime]             #
> # (restricting to radiation cancer data)                                                    #
> #############################################################################################
> 
> # lifetime risk vs ln10[cumulative stem cell divisions]
> lm_lifetime_risk_vs_ln_cum_stem_cells_rad<-lm(Lifetime_cancer_incidence ~ Ln_divisions_all_stem_cell_lifetime,data=Tomasetti_and_Vogelstein_rad)
> 
> summary(lm_lifetime_risk_vs_ln_cum_stem_cells_rad)

Call:
lm(formula = Lifetime_cancer_incidence ~ Ln_divisions_all_stem_cell_lifetime, 
    data = Tomasetti_and_Vogelstein_rad)

Residuals:
                   Min                     1Q                 Median 
-0.0726118888286888670 -0.0569037892784313992 -0.0022364285020506436 
                    3Q                    Max 
 0.0221823024559526898  0.1875888167073800628 

Coefficients:
                                                 Estimate            Std. Error
(Intercept)                         -0.241183268583008786  0.161106688182662106
Ln_divisions_all_stem_cell_lifetime  0.028174344084793381  0.015525132836465469
                                                t value Pr(>|t|)
(Intercept)                         -1.4970399999999999  0.17276
Ln_divisions_all_stem_cell_lifetime  1.8147599999999999  0.10711

Residual standard error: 0.081348906142551344 on 8 degrees of freedom
Multiple R-squared:  0.29161808655127969,       Adjusted R-squared:  0.20307034737018959 
F-statistic: 3.2933431078899491 on 1 and 8 DF,  p-value: 0.10710820944131197

> 
> anova(lm_lifetime_risk_vs_ln_cum_stem_cells_rad)
Analysis of Variance Table

Response: Lifetime_cancer_incidence
                                    Df               Sum Sq
Ln_divisions_all_stem_cell_lifetime  1 0.021794174005282971
Residuals                            8 0.052941156244717028
                                                  Mean Sq            F value
Ln_divisions_all_stem_cell_lifetime 0.0217941740052829715 3.2933400000000002
Residuals                           0.0066176445305896284                   
                                     Pr(>F)
Ln_divisions_all_stem_cell_lifetime 0.10711
Residuals                                  
> 
> confint(lm_lifetime_risk_vs_ln_cum_stem_cells_rad)
                                                     2.5 %               97.5 %
(Intercept)                         -0.6126959577412758318 0.130329420575258231
Ln_divisions_all_stem_cell_lifetime -0.0076266764356899726 0.063975364605276738
> 
> #Correlation coefficients (Pearson, Spearman)
> cor(Lifetime_cancer_incidence,Ln_divisions_all_stem_cell_lifetime,method="pearson")
[1] 0.54001674654706744
> cor(Lifetime_cancer_incidence,Ln_divisions_all_stem_cell_lifetime,method="spearman")
[1] 0.77134146341463428
> 
> # ln[lifetime risk] vs ln10[cumulative stem cell divisions]
> lm_ln_lifetime_risk_vs_ln_cum_stem_cells_rad<-lm(Ln_lifetime_cancer_incidence ~ Ln_divisions_all_stem_cell_lifetime,data=Tomasetti_and_Vogelstein_rad)
> 
> summary(lm_ln_lifetime_risk_vs_ln_cum_stem_cells_rad)

Call:
lm(formula = Ln_lifetime_cancer_incidence ~ Ln_divisions_all_stem_cell_lifetime, 
    data = Tomasetti_and_Vogelstein_rad)

Residuals:
                 Min                   1Q               Median 
-0.65080726258312904 -0.35186119461608290 -0.06475803694215429 
                  3Q                  Max 
 0.39363951000882952  0.79012810462780902 

Coefficients:
                                                Estimate           Std. Error
(Intercept)                         -5.44422957214358849  1.04389341591815588
Ln_divisions_all_stem_cell_lifetime  0.34850857470785868  0.10059535163969174
                                                t value   Pr(>|t|)    
(Intercept)                         -5.2153099999999997 0.00080718 ***
Ln_divisions_all_stem_cell_lifetime  3.4644599999999999 0.00851178 ** 
---
Signif. codes:  
0 ‘***’ 0.001 ‘**’ 0.01 ‘*’ 0.050000000000000003 ‘.’ 0.10000000000000001 ‘ ’ 1

Residual standard error: 0.52710156525638396 on 8 degrees of freedom
Multiple R-squared:  0.60004965947676092,       Adjusted R-squared:   0.550055866911356 
F-statistic: 12.002483282134277 on 1 and 8 DF,  p-value: 0.0085117765917591386

> 
> anova(lm_ln_lifetime_risk_vs_ln_cum_stem_cells_rad)
Analysis of Variance Table

Response: Ln_lifetime_cancer_incidence
                                    Df             Sum Sq             Mean Sq
Ln_divisions_all_stem_cell_lifetime  1 3.3347226664730552 3.33472266647305515
Residuals                            8 2.2226884807658402 0.27783606009573003
                                     F value    Pr(>F)   
Ln_divisions_all_stem_cell_lifetime 12.00248 0.0085118 **
Residuals                                                
---
Signif. codes:  
0 ‘***’ 0.001 ‘**’ 0.01 ‘*’ 0.050000000000000003 ‘.’ 0.10000000000000001 ‘ ’ 1
> 
> confint(lm_ln_lifetime_risk_vs_ln_cum_stem_cells_rad)
                                                   2.5 %               97.5 %
(Intercept)                         -7.85145210596325871 -3.03700703832391827
Ln_divisions_all_stem_cell_lifetime  0.11653527784441231  0.58048187157130504
> 
> #Correlation coefficients (Pearson, Spearman)
> cor(Ln_lifetime_cancer_incidence,Ln_divisions_all_stem_cell_lifetime,method="pearson")
[1] 0.77462872363265822
> cor(Ln_lifetime_cancer_incidence,Ln_divisions_all_stem_cell_lifetime,method="spearman")
[1] 0.77134146341463428
> 
> #############################################################################################
> #Regress lifetime baseline cancer risk on ln[stem cell divisions over lifetime]             #
> # (restricting to radiation cancer data) and omitting cancers with short latency            #
> #############################################################################################
> 
> detach(Tomasetti_and_Vogelstein_rad)
> attach(Tomasetti_and_Vogelstein_rad_restricted)
> 
> # lifetime risk vs ln10[cumulative stem cell divisions]
> lm_lifetime_risk_vs_ln_cum_stem_cells_rad_restricted<-lm(Lifetime_cancer_incidence ~ Ln_divisions_all_stem_cell_lifetime,data=Tomasetti_and_Vogelstein_rad_restricted)
> 
> summary(lm_lifetime_risk_vs_ln_cum_stem_cells_rad_restricted)

Call:
lm(formula = Lifetime_cancer_incidence ~ Ln_divisions_all_stem_cell_lifetime, 
    data = Tomasetti_and_Vogelstein_rad_restricted)

Residuals:
                    4                     5                     6 
 0.152200389303437406 -0.083875333816445879 -0.006783649211440701 
                    8                    10                    11 
 0.019652073835498662  0.019451246304297051 -0.100644726415346469 

Coefficients:
                                                 Estimate            Std. Error
(Intercept)                         -0.344145551874880551  0.282347227384434907
Ln_divisions_all_stem_cell_lifetime  0.039198104516675401  0.026192330828918586
                                                t value Pr(>|t|)
(Intercept)                         -1.2188699999999999  0.28986
Ln_divisions_all_stem_cell_lifetime  1.4965500000000000  0.20885

Residual standard error: 0.10141494461814821 on 4 degrees of freedom
Multiple R-squared:  0.35893929394531704,       Adjusted R-squared:  0.19867411743164642 
F-statistic: 2.2396586816519011 on 1 and 4 DF,  p-value: 0.20884989469795603

> 
> anova(lm_lifetime_risk_vs_ln_cum_stem_cells_rad_restricted)
Analysis of Variance Table

Response: Lifetime_cancer_incidence
                                    Df               Sum Sq
Ln_divisions_all_stem_cell_lifetime  1 0.023034869365725064
Residuals                            4 0.041139963967608273
                                                 Mean Sq            F value
Ln_divisions_all_stem_cell_lifetime 0.023034869365725064 2.2396600000000002
Residuals                           0.010284990991902068                   
                                     Pr(>F)
Ln_divisions_all_stem_cell_lifetime 0.20885
Residuals                                  
> 
> confint(lm_lifetime_risk_vs_ln_cum_stem_cells_rad_restricted)
                                                    2.5 %              97.5 %
(Intercept)                         -1.128067129312563255 0.43977602556280204
Ln_divisions_all_stem_cell_lifetime -0.033523464206996874 0.11191967324034768
> 
> #Correlation coefficients (Pearson, Spearman)
> cor(Tomasetti_and_Vogelstein_rad_restricted$Lifetime_cancer_incidence,Tomasetti_and_Vogelstein_rad_restricted$Ln_divisions_all_stem_cell_lifetime,method="pearson")
[1] 0.59911542622879899
> cor(Tomasetti_and_Vogelstein_rad_restricted$Lifetime_cancer_incidence,Tomasetti_and_Vogelstein_rad_restricted$Ln_divisions_all_stem_cell_lifetime,method="spearman")
[1] 0.77142857142857146
> 
> # ln[lifetime risk] vs ln10[cumulative stem cell divisions]
> lm_ln_lifetime_risk_vs_ln_cum_stem_cells_rad_restricted<-lm(Ln_lifetime_cancer_incidence ~ Ln_divisions_all_stem_cell_lifetime,data=Tomasetti_and_Vogelstein_rad_restricted)
> 
> summary(lm_ln_lifetime_risk_vs_ln_cum_stem_cells_rad_restricted)

Call:
lm(formula = Ln_lifetime_cancer_incidence ~ Ln_divisions_all_stem_cell_lifetime, 
    data = Tomasetti_and_Vogelstein_rad_restricted)

Residuals:
                    4                     5                     6 
 0.452669288013239524 -0.226364628739663759 -0.284211607464711746 
                    8                    10                    11 
-0.010307153314291717  0.570218025654243954 -0.502003924148816005 

Coefficients:
                                                Estimate           Std. Error
(Intercept)                         -4.74163481235163875  1.33097431434763092
Ln_divisions_all_stem_cell_lifetime  0.30008113592119573  0.12346967203867804
                                                t value Pr(>|t|)  
(Intercept)                         -3.5625300000000002 0.023533 *
Ln_divisions_all_stem_cell_lifetime  2.4304000000000001 0.071950 .
---
Signif. codes:  
0 ‘***’ 0.001 ‘**’ 0.01 ‘*’ 0.050000000000000003 ‘.’ 0.10000000000000001 ‘ ’ 1

Residual standard error: 0.47806627190270728 on 4 degrees of freedom
Multiple R-squared:  0.59623944194867373,       Adjusted R-squared:  0.49529930243584219 
F-statistic: 5.9068616788753268 on 1 and 4 DF,  p-value: 0.071949604805276263

> 
> anova(lm_ln_lifetime_risk_vs_ln_cum_stem_cells_rad_restricted)
Analysis of Variance Table

Response: Ln_lifetime_cancer_incidence
                                    Df              Sum Sq             Mean Sq
Ln_divisions_all_stem_cell_lifetime  1 1.34999764454701743 1.34999764454701743
Residuals                            4 0.91418944132381297 0.22854736033095324
                                    F value  Pr(>F)  
Ln_divisions_all_stem_cell_lifetime 5.90686 0.07195 .
Residuals                                            
---
Signif. codes:  
0 ‘***’ 0.001 ‘**’ 0.01 ‘*’ 0.050000000000000003 ‘.’ 0.10000000000000001 ‘ ’ 1
> 
> confint(lm_ln_lifetime_risk_vs_ln_cum_stem_cells_rad_restricted)
                                                    2.5 %               97.5 %
(Intercept)                         -8.437011932566107930 -1.04625769213716957
Ln_divisions_all_stem_cell_lifetime -0.042725630650968793  0.64288790249336025
> 
> #Correlation coefficients (Pearson, Spearman)
> cor(Tomasetti_and_Vogelstein_rad_restricted$Ln_lifetime_cancer_incidence,Tomasetti_and_Vogelstein_rad_restricted$Ln_divisions_all_stem_cell_lifetime,method="pearson")
[1] 0.77216542395310128
> cor(Tomasetti_and_Vogelstein_rad_restricted$Ln_lifetime_cancer_incidence,Tomasetti_and_Vogelstein_rad_restricted$Ln_divisions_all_stem_cell_lifetime,method="spearman")
[1] 0.77142857142857146
> 
> ########################
> ## SMOKING ANALYSES   ##
> ########################
> 
> detach(Tomasetti_and_Vogelstein_rad_restricted)
> attach(Tomasetti_and_Vogelstein_smoke)
> 
> ###########################################################################################
> #Regress smoking risk (current - former) on stem cell divisions per year                  #
> ###########################################################################################
> 
> # Smoking risk vs stem cell divisions per year
> lm_smoking_vs_stem_cells_per_y<-lm(Mortality_smoking_current_min_former ~ Divisions_stem_cell_per_yr,data=Tomasetti_and_Vogelstein_smoke)
> 
> summary(lm_smoking_vs_stem_cells_per_y)

Call:
lm(formula = Mortality_smoking_current_min_former ~ Divisions_stem_cell_per_yr, 
    data = Tomasetti_and_Vogelstein_smoke)

Residuals:
                 Min                   1Q               Median 
-28.2186505067097286 -19.1873548095771902 -16.0332702533492721 
                  3Q                  Max 
 -9.3873885821353227 158.2024641310451045 

Coefficients:
                                       Estimate           Std. Error
(Intercept)                22.03038086101797788 17.46922779450382990
Divisions_stem_cell_per_yr -0.46921417232993240  0.78217000020665362
                                        t value Pr(>|t|)
(Intercept)                 1.26110000000000011  0.23590
Divisions_stem_cell_per_yr -0.59989000000000003  0.56193

Residual standard error: 53.270410467620678 on 10 degrees of freedom
Multiple R-squared:  0.034736481458990144,      Adjusted R-squared:  -0.061789870395110968 
F-statistic: 0.35986526779230332 on 1 and 10 DF,  p-value: 0.56192712167278036

> 
> anova(lm_smoking_vs_stem_cells_per_y)
Analysis of Variance Table

Response: Mortality_smoking_current_min_former
                           Df              Sum Sq            Mean Sq
Divisions_stem_cell_per_yr  1  1021.2028527787568 1021.2028527787568
Residuals                  10 28377.3663138879056 2837.7366313887906
                                       F value  Pr(>F)
Divisions_stem_cell_per_yr 0.35987000000000002 0.56193
Residuals                                             
> 
> confint(lm_smoking_vs_stem_cells_per_y)
                                          2.5 %              97.5 %
(Intercept)                -16.8934843021144907 60.9542460241504500
Divisions_stem_cell_per_yr  -2.2119975386484891  1.2735691939886244
> 
> #Correlation coefficients (Pearson, Spearman)
> cor(Mortality_smoking_current_min_former,Divisions_stem_cell_per_yr,method="pearson")
[1] -0.18637725574487396
> cor(Mortality_smoking_current_min_former,Divisions_stem_cell_per_yr,method="spearman")
[1] -0.035026323416917311
> 
> # Smoking risk vs ln10(stem cell divisions per year)
> lm_smoking_vs_ln_stem_cells_per_y<-lm(Mortality_smoking_current_min_former ~ log10(Divisions_stem_cell_per_yr),data=Tomasetti_and_Vogelstein_smoke)
> 
> summary(lm_smoking_vs_ln_stem_cells_per_y)

Call:
lm(formula = Mortality_smoking_current_min_former ~ log10(Divisions_stem_cell_per_yr), 
    data = Tomasetti_and_Vogelstein_smoke)

Residuals:
                 Min                   1Q               Median 
-55.2508283126263962 -16.2081428084183727  -7.6746026157359966 
                  3Q                  Max 
  2.2452183280355364 139.0705903467246003 

Coefficients:
                                             Estimate          Std. Error
(Intercept)                        20.670284927076363  14.818100290382436
log10(Divisions_stem_cell_per_yr) -17.715031608788337  14.047442780677418
                                   t value Pr(>|t|)
(Intercept)                        1.39493  0.19324
log10(Divisions_stem_cell_per_yr) -1.26109  0.23590

Residual standard error: 50.363401500533179 on 10 degrees of freedom
Multiple R-squared:  0.13721236012402044,       Adjusted R-squared:  0.050933596136422454 
F-statistic: 1.5903375730294869 on 1 and 10 DF,  p-value: 0.23590387262938178

> 
> anova(lm_smoking_vs_ln_stem_cells_per_y)
Analysis of Variance Table

Response: Mortality_smoking_current_min_former
                                  Df              Sum Sq            Mean Sq
log10(Divisions_stem_cell_per_yr)  1  4033.8470596275897 4033.8470596275897
Residuals                         10 25364.7221070390769 2536.4722107039079
                                             F value Pr(>F)
log10(Divisions_stem_cell_per_yr) 1.5903400000000001 0.2359
Residuals                                                  
> 
> confint(lm_smoking_vs_ln_stem_cells_per_y)
                                                2.5 %             97.5 %
(Intercept)                       -12.346500042553831 53.687069896706561
log10(Divisions_stem_cell_per_yr) -49.014684639469792 13.584621421893118
> 
> #Correlation coefficients (Pearson, Spearman)
> cor(Mortality_smoking_current_min_former,log10(Divisions_stem_cell_per_yr),method="pearson")
[1] -0.37042186777243657
> cor(Mortality_smoking_current_min_former,log10(Divisions_stem_cell_per_yr),method="spearman")
[1] -0.035026323416917311
> 
> ###########################################################################################
> #Regress smoking risk (current - former) on ln[stem cell divisions over lifetime]         #
> ###########################################################################################
> # Smoking risk vs ln10[cumulative stem cell divisions]
> lm_smoking_vs_ln_cum_stem_cells<-lm(Mortality_smoking_current_min_former ~ Ln_divisions_all_stem_cell_lifetime,data=Tomasetti_and_Vogelstein_smoke)
> 
> summary(lm_smoking_vs_ln_cum_stem_cells)

Call:
lm(formula = Mortality_smoking_current_min_former ~ Ln_divisions_all_stem_cell_lifetime, 
    data = Tomasetti_and_Vogelstein_smoke)

Residuals:
                 Min                   1Q               Median 
-29.6183887068070781 -18.0574827458588345 -11.9937931813851968 
                  3Q                  Max 
 -6.8898014356443973 161.5348870177605249 

Coefficients:
                                                Estimate           Std. Error
(Intercept)                          49.5131566811892938 108.7885789732583106
Ln_divisions_all_stem_cell_lifetime  -3.0949640775553928  10.2673599439674277
                                                 t value Pr(>|t|)
(Intercept)                          0.45512999999999998  0.65874
Ln_divisions_all_stem_cell_lifetime -0.30143999999999999  0.76926

Residual standard error: 53.975778168621758 on 10 degrees of freedom
Multiple R-squared:  0.0090046177445998934,     Adjusted R-squared:  -0.090094920480940255 
F-statistic: 0.090864376422283039 on 1 and 10 DF,  p-value: 0.76925619600656059

> 
> anova(lm_smoking_vs_ln_cum_stem_cells)
Analysis of Variance Table

Response: Mortality_smoking_current_min_former
                                    Df              Sum Sq            Mean Sq
Ln_divisions_all_stem_cell_lifetime  1   264.7228775840141  264.7228775840141
Residuals                           10 29133.8462890826522 2913.3846289082653
                                                 F value  Pr(>F)
Ln_divisions_all_stem_cell_lifetime 0.090859999999999996 0.76926
Residuals                                                       
> 
> confint(lm_smoking_vs_ln_cum_stem_cells)
                                                   2.5 %              97.5 %
(Intercept)                         -192.882902781504583 291.909216143883157
Ln_divisions_all_stem_cell_lifetime  -25.972067676036829  19.782139520926044
> 
> #Correlation coefficients (Pearson, Spearman)
> cor(Mortality_smoking_current_min_former,Ln_divisions_all_stem_cell_lifetime,method="pearson")
[1] -0.094892664335025897
> cor(Mortality_smoking_current_min_former,Ln_divisions_all_stem_cell_lifetime,method="spearman")
[1] 0.042031588100300776
> 
> ###########################################################################################
> #Regress smoking risk (current - former) on extra risk score (ERS)                        #
> ###########################################################################################
> 
> # Smoking risk vs ERS
> lm_smoke_vs_ERS<-lm(Mortality_smoking_current_min_former ~ ERS,data=Tomasetti_and_Vogelstein_smoke)
> 
> summary(lm_smoke_vs_ERS)

Call:
lm(formula = Mortality_smoking_current_min_former ~ ERS, data = Tomasetti_and_Vogelstein_smoke)

Residuals:
                Min                  1Q              Median                  3Q 
-62.203763857469319 -22.929611684124801  -3.953893951424444   6.143206257169008 
                Max 
137.464193453339817 

Coefficients:
                       Estimate          Std. Error            t value Pr(>|t|)
(Intercept) 86.7549349755344252 55.7847644205665816 1.5551699999999999  0.15096
ERS          3.7412746992411989  2.8917625179775408 1.2937700000000001  0.22483

Residual standard error: 50.182954693204543 on 10 degrees of freedom
Multiple R-squared:  0.14338384039601254,       Adjusted R-squared:  0.057722224435613811 
F-statistic: 1.6738400132715066 on 1 and 10 DF,  p-value: 0.22482779735344116

> 
> anova(lm_smoke_vs_ERS)
Analysis of Variance Table

Response: Mortality_smoking_current_min_former
          Df              Sum Sq            Mean Sq F value  Pr(>F)
ERS        1  4215.2797492644659 4215.2797492644659 1.67384 0.22483
Residuals 10 25183.2894174021967 2518.3289417402198                
> 
> confint(lm_smoke_vs_ERS)
                           2.5 %              97.5 %
(Intercept) -37.5412659788315324 211.051135929900397
ERS          -2.7019737177822156  10.184523116264614
> 
> #Correlation coefficients (Pearson, Spearman)
> cor(Mortality_smoking_current_min_former,ERS,method="pearson")
[1] 0.37866058732856334
> cor(Mortality_smoking_current_min_former,ERS,method="spearman")
[1] -0.18181818181818185
> 
> ###########################################################################################
> #Regress smoking risk (current - former) on log10[numbers of stem cells]                  #
> ###########################################################################################
> 
> # Smoking risk vs ERS
> lm_smoke_vs_ln10_stem_cells<-lm(Mortality_smoking_current_min_former ~ ln10_Number_stem_cells,data=Tomasetti_and_Vogelstein_smoke)
> 
> summary(lm_smoke_vs_ln10_stem_cells)

Call:
lm(formula = Mortality_smoking_current_min_former ~ ln10_Number_stem_cells, 
    data = Tomasetti_and_Vogelstein_smoke)

Residuals:
                Min                  1Q              Median                  3Q 
-26.915240500467753 -21.059480306380863 -16.929550867831814 -10.743835405691357 
                Max 
158.005331154996384 

Coefficients:
                                   Estimate           Std. Error
(Intercept)            -41.0165627356647278 106.7853807499470378
ln10_Number_stem_cells   6.9567167445067257  12.6575988214565633
                                    t value Pr(>|t|)
(Intercept)            -0.38410000000000000  0.70894
ln10_Number_stem_cells  0.54961000000000004  0.59465

Residual standard error: 53.419629576612877 on 10 degrees of freedom
Multiple R-squared:  0.02932118637320277,       Adjusted R-squared:  -0.067746694989476941 
F-statistic: 0.30206888171019736 on 1 and 10 DF,  p-value: 0.59464884968271858

> 
> anova(lm_smoke_vs_ln10_stem_cells)
Analysis of Variance Table

Response: Mortality_smoking_current_min_former
                       Df               Sum Sq             Mean Sq
ln10_Number_stem_cells  1   862.00092564132558  862.00092564132558
Residuals              10 28536.56824102533574 2853.65682410253339
                                   F value  Pr(>F)
ln10_Number_stem_cells 0.30207000000000001 0.59465
Residuals                                         
> 
> confint(lm_smoke_vs_ln10_stem_cells)
                                      2.5 %              97.5 %
(Intercept)            -278.949218408768843 196.916092937439402
ln10_Number_stem_cells  -21.246170962436317  35.159604451449766
> 
> #Correlation coefficients (Pearson, Spearman)
> cor(Mortality_smoking_current_min_former,ln10_Number_stem_cells,method="pearson")
[1] 0.17123430255998015
> cor(Mortality_smoking_current_min_former,ln10_Number_stem_cells,method="spearman")
[1] 0.16901827564895966
> 
> #############################################################################################
> #Regress lifetime baseline cancer risk on ln[stem cell divisions over lifetime]             #
> # (restricting to smoking cancer data)                                                      #
> #############################################################################################
> 
> # lifetime risk vs ln10[cumulative stem cell divisions]
> lm_lifetime_risk_vs_ln_cum_stem_cells_smoke<-lm(Lifetime_cancer_incidence ~ Ln_divisions_all_stem_cell_lifetime,data=Tomasetti_and_Vogelstein_smoke)
> 
> summary(lm_lifetime_risk_vs_ln_cum_stem_cells_smoke)

Call:
lm(formula = Lifetime_cancer_incidence ~ Ln_divisions_all_stem_cell_lifetime, 
    data = Tomasetti_and_Vogelstein_smoke)

Residuals:
                  Min                    1Q                Median 
-0.055168112206819650 -0.050735141725911592 -0.018349290852410147 
                   3Q                   Max 
 0.017267243398884361  0.208748560179340348 

Coefficients:
                                                 Estimate            Std. Error
(Intercept)                         -0.212933331163841222  0.157128152871728877
Ln_divisions_all_stem_cell_lifetime  0.024237389352720493  0.014829601766021300
                                                t value Pr(>|t|)
(Intercept)                         -1.3551599999999999  0.20519
Ln_divisions_all_stem_cell_lifetime  1.6343900000000000  0.13322

Residual standard error: 0.077959602041814458 on 10 degrees of freedom
Multiple R-squared:  0.21081117489522608,       Adjusted R-squared:  0.13189229238474853 
F-statistic: 2.6712387224595893 on 1 and 10 DF,  p-value: 0.13322320888731076

> 
> anova(lm_lifetime_risk_vs_ln_cum_stem_cells_smoke)
Analysis of Variance Table

Response: Lifetime_cancer_incidence
                                    Df               Sum Sq
Ln_divisions_all_stem_cell_lifetime  1 0.016234986382819151
Residuals                           10 0.060776995505180828
                                                  Mean Sq            F value
Ln_divisions_all_stem_cell_lifetime 0.0162349863828191512 2.6712400000000001
Residuals                           0.0060776995505180823                   
                                     Pr(>F)
Ln_divisions_all_stem_cell_lifetime 0.13322
Residuals                                  
> 
> confint(lm_lifetime_risk_vs_ln_cum_stem_cells_smoke)
                                                     2.5 %               97.5 %
(Intercept)                         -0.5630366733181788597 0.137170010990496472
Ln_divisions_all_stem_cell_lifetime -0.0088050225016358293 0.057279801207076819
> 
> #Correlation coefficients (Pearson, Spearman)
> cor(Lifetime_cancer_incidence,Ln_divisions_all_stem_cell_lifetime,method="pearson")
[1] 0.45914178082072427
> cor(Lifetime_cancer_incidence,Ln_divisions_all_stem_cell_lifetime,method="spearman")
[1] 0.73157894736842111
> 
> # ln[lifetime risk] vs ln10[cumulative stem cell divisions]
> lm_ln_lifetime_risk_vs_ln_cum_stem_cells_smoke<-lm(Ln_lifetime_cancer_incidence ~ Ln_divisions_all_stem_cell_lifetime,data=Tomasetti_and_Vogelstein_smoke)
> 
> summary(lm_ln_lifetime_risk_vs_ln_cum_stem_cells_smoke)

Call:
lm(formula = Ln_lifetime_cancer_incidence ~ Ln_divisions_all_stem_cell_lifetime, 
    data = Tomasetti_and_Vogelstein_smoke)

Residuals:
                 Min                   1Q               Median 
-0.53276811754743625 -0.27519585830225418 -0.10088101599854440 
                  3Q                  Max 
 0.16172179238599482  0.85808099475153843 

Coefficients:
                                                 Estimate            Std. Error
(Intercept)                         -4.072687347738204622  0.938919833527280590
Ln_divisions_all_stem_cell_lifetime  0.214476385044154755  0.088614337831586745
                                                t value  Pr(>|t|)   
(Intercept)                         -4.3376299999999999 0.0014718 **
Ln_divisions_all_stem_cell_lifetime  2.4203399999999999 0.0360410 * 
---
Signif. codes:  
0 ‘***’ 0.001 ‘**’ 0.01 ‘*’ 0.050000000000000003 ‘.’ 0.10000000000000001 ‘ ’ 1

Residual standard error: 0.46584787788289195 on 10 degrees of freedom
Multiple R-squared:  0.36940431477371599,       Adjusted R-squared:  0.30634474625108754 
F-statistic:  5.858021604463695 on 1 and 10 DF,  p-value: 0.036040955934400015

> 
> anova(lm_ln_lifetime_risk_vs_ln_cum_stem_cells_smoke)
Analysis of Variance Table

Response: Ln_lifetime_cancer_incidence
                                    Df             Sum Sq             Mean Sq
Ln_divisions_all_stem_cell_lifetime  1 1.2712741376077719 1.27127413760777186
Residuals                           10 2.1701424532799374 0.21701424532799374
                                               F value   Pr(>F)  
Ln_divisions_all_stem_cell_lifetime 5.8580199999999998 0.036041 *
Residuals                                                        
---
Signif. codes:  
0 ‘***’ 0.001 ‘**’ 0.01 ‘*’ 0.050000000000000003 ‘.’ 0.10000000000000001 ‘ ’ 1
> 
> confint(lm_ln_lifetime_risk_vs_ln_cum_stem_cells_smoke)
                                                    2.5 %               97.5 %
(Intercept)                         -6.164731107720823999 -1.98064358775558569
Ln_divisions_all_stem_cell_lifetime  0.017031336078559195  0.41192143400975034
> 
> #Correlation coefficients (Pearson, Spearman)
> cor(Ln_lifetime_cancer_incidence,Ln_divisions_all_stem_cell_lifetime,method="pearson")
[1] 0.60778640555191454
> cor(Ln_lifetime_cancer_incidence,Ln_divisions_all_stem_cell_lifetime,method="spearman")
[1] 0.73157894736842111
> 
> #############################################################################################
> #Regress lifetime baseline cancer risk on ln[stem cell divisions over lifetime]             #
> # (restricting to smoking cancer data), omitting cancers with short latency                 #
> #############################################################################################
> 
> detach(Tomasetti_and_Vogelstein_smoke)
> attach(Tomasetti_and_Vogelstein_smoke_restricted)
> 
> # lifetime risk vs ln10[cumulative stem cell divisions]
> lm_lifetime_risk_vs_ln_cum_stem_cells_smoke_restricted<-lm(Lifetime_cancer_incidence ~ Ln_divisions_all_stem_cell_lifetime,data=Tomasetti_and_Vogelstein_smoke_restricted)
> 
> summary(lm_lifetime_risk_vs_ln_cum_stem_cells_smoke_restricted)

Call:
lm(formula = Lifetime_cancer_incidence ~ Ln_divisions_all_stem_cell_lifetime, 
    data = Tomasetti_and_Vogelstein_smoke_restricted)

Residuals:
                   Min                     1Q                 Median 
-0.0682846098900418419 -0.0647182301298094287 -0.0072255879557651037 
                    3Q                    Max 
 0.0241174182229819123  0.1923697680497093998 

Coefficients:
                                                 Estimate            Std. Error
(Intercept)                         -0.237431131344865376  0.192643839464528288
Ln_divisions_all_stem_cell_lifetime  0.027494429079065814  0.018066476125844059
                                                t value Pr(>|t|)
(Intercept)                         -1.2324900000000001  0.25755
Ln_divisions_all_stem_cell_lifetime  1.5218499999999999  0.17186

Residual standard error: 0.088266922212565213 on 7 degrees of freedom
Multiple R-squared:  0.2486062520072907,        Adjusted R-squared:  0.14126428800833224 
F-statistic: 2.3160210857489334 on 1 and 7 DF,  p-value: 0.17185896021478189

> 
> anova(lm_lifetime_risk_vs_ln_cum_stem_cells_smoke_restricted)
Analysis of Variance Table

Response: Lifetime_cancer_incidence
                                    Df               Sum Sq
Ln_divisions_all_stem_cell_lifetime  1 0.018044235053846728
Residuals                            7 0.054537346898153261
                                                  Mean Sq F value  Pr(>F)
Ln_divisions_all_stem_cell_lifetime 0.0180442350538467279 2.31602 0.17186
Residuals                           0.0077910495568790372                
> 
> confint(lm_lifetime_risk_vs_ln_cum_stem_cells_smoke_restricted)
                                                    2.5 %               97.5 %
(Intercept)                         -0.692961426062635999 0.218099163372905192
Ln_divisions_all_stem_cell_lifetime -0.015225998508927092 0.070214856667058706
> 
> #Correlation coefficients (Pearson, Spearman)
> cor(Tomasetti_and_Vogelstein_smoke_restricted$Lifetime_cancer_incidence,Tomasetti_and_Vogelstein_smoke_restricted$Ln_divisions_all_stem_cell_lifetime,method="pearson")
[1] 0.49860430404007877
> cor(Tomasetti_and_Vogelstein_smoke_restricted$Lifetime_cancer_incidence,Tomasetti_and_Vogelstein_smoke_restricted$Ln_divisions_all_stem_cell_lifetime,method="spearman")
[1] 0.81666666666666665
> 
> # ln[lifetime risk] vs ln10[cumulative stem cell divisions]
> lm_ln_lifetime_risk_vs_ln_cum_stem_cells_smoke_restricted<-lm(Ln_lifetime_cancer_incidence ~ Ln_divisions_all_stem_cell_lifetime,data=Tomasetti_and_Vogelstein_smoke_restricted)
> 
> summary(lm_ln_lifetime_risk_vs_ln_cum_stem_cells_smoke_restricted)

Call:
lm(formula = Ln_lifetime_cancer_incidence ~ Ln_divisions_all_stem_cell_lifetime, 
    data = Tomasetti_and_Vogelstein_smoke_restricted)

Residuals:
                  Min                    1Q                Median 
-0.547188262342973020 -0.294409363960916881 -0.023529682650586969 
                   3Q                   Max 
 0.044785122188909954  0.693166774639421668 

Coefficients:
                                                 Estimate            Std. Error
(Intercept)                         -4.424205266341305176  1.013241772277494235
Ln_divisions_all_stem_cell_lifetime  0.255898269193974626  0.095023585178958828
                                                t value  Pr(>|t|)   
(Intercept)                         -4.3663900000000000 0.0032885 **
Ln_divisions_all_stem_cell_lifetime  2.6930000000000001 0.0309511 * 
---
Signif. codes:  
0 ‘***’ 0.001 ‘**’ 0.01 ‘*’ 0.050000000000000003 ‘.’ 0.10000000000000001 ‘ ’ 1

Residual standard error: 0.46425430963551367 on 7 degrees of freedom
Multiple R-squared:  0.50884896553618386,       Adjusted R-squared:  0.43868453204135305 
F-statistic: 7.2522350739662356 on 1 and 7 DF,  p-value: 0.030951133988580775

> 
> anova(lm_ln_lifetime_risk_vs_ln_cum_stem_cells_smoke_restricted)
Analysis of Variance Table

Response: Ln_lifetime_cancer_incidence
                                    Df             Sum Sq             Mean Sq
Ln_divisions_all_stem_cell_lifetime  1 1.5630891942149889 1.56308919421498893
Residuals                            7 1.5087244481060318 0.21553206401514738
                                               F value   Pr(>F)  
Ln_divisions_all_stem_cell_lifetime 7.2522399999999996 0.030951 *
Residuals                                                        
---
Signif. codes:  
0 ‘***’ 0.001 ‘**’ 0.01 ‘*’ 0.050000000000000003 ‘.’ 0.10000000000000001 ‘ ’ 1
> 
> confint(lm_ln_lifetime_risk_vs_ln_cum_stem_cells_smoke_restricted)
                                                    2.5 %               97.5 %
(Intercept)                         -6.820141333795520566 -2.02826919888708979
Ln_divisions_all_stem_cell_lifetime  0.031203195206515988  0.48059334318143326
> 
> #Correlation coefficients (Pearson, Spearman)
> cor(Tomasetti_and_Vogelstein_smoke_restricted$Ln_lifetime_cancer_incidence,Tomasetti_and_Vogelstein_smoke_restricted$Ln_divisions_all_stem_cell_lifetime,method="pearson")
[1] 0.71333650231583134
> cor(Tomasetti_and_Vogelstein_smoke_restricted$Ln_lifetime_cancer_incidence,Tomasetti_and_Vogelstein_smoke_restricted$Ln_divisions_all_stem_cell_lifetime,method="spearman")
[1] 0.81666666666666665
> 
> ###############################################################################################
> #Regress lifetime baseline cancer risk on ln[stem cell divisions over lifetime/per stem cell] #
> # + ln[number of stem cells)                                                                  #
> # Full dataset                                                                                #
> ###############################################################################################
> 
> detach(Tomasetti_and_Vogelstein_smoke_restricted)
> attach(Tomasetti_and_Vogelstein)
> 
> # ln[lifetime risk] vs ln10[cumulative stem cell divisions]
> lm_ln_lifetime_risk_vs_cum_stem_cell_divisions_per_cell_and_stem_cells<-lm(Ln_lifetime_cancer_incidence ~ ln_divisions_per_stem_cell_lifetime + Ln_number_stem_cells,data=Tomasetti_and_Vogelstein)
> 
> summary(lm_ln_lifetime_risk_vs_cum_stem_cell_divisions_per_cell_and_stem_cells)

Call:
lm(formula = Ln_lifetime_cancer_incidence ~ ln_divisions_per_stem_cell_lifetime + 
    Ln_number_stem_cells, data = Tomasetti_and_Vogelstein)

Residuals:
                 Min                   1Q               Median 
-0.70755770954211272 -0.35362338334888538  0.01844681258587650 
                  3Q                  Max 
 0.30476714134299460  0.73231098141869022 

Coefficients:
                                                Estimate           Std. Error
(Intercept)                         -5.29640937348250063  0.92210577133540317
ln_divisions_per_stem_cell_lifetime  0.18413343646911559  0.12814135286476061
Ln_number_stem_cells                 0.36132919875128905  0.10777434338940622
                                                t value   Pr(>|t|)    
(Intercept)                         -5.7438200000000004 0.00012954 ***
ln_divisions_per_stem_cell_lifetime  1.4369600000000000 0.17855932    
Ln_number_stem_cells                 3.3526500000000001 0.00644731 ** 
---
Signif. codes:  
0 ‘***’ 0.001 ‘**’ 0.01 ‘*’ 0.050000000000000003 ‘.’ 0.10000000000000001 ‘ ’ 1

Residual standard error: 0.48827504294416302 on 11 degrees of freedom
Multiple R-squared:  0.55620514296457946,       Adjusted R-squared:  0.47551516895813928 
F-statistic: 6.8931134234866311 on 2 and 11 DF,  p-value: 0.011468390117340431

> 
> anova(lm_ln_lifetime_risk_vs_cum_stem_cell_divisions_per_cell_and_stem_cells)
Analysis of Variance Table

Response: Ln_lifetime_cancer_incidence
                                    Df              Sum Sq             Mean Sq
ln_divisions_per_stem_cell_lifetime  1 0.60699661191239929 0.60699661191239929
Ln_number_stem_cells                 1 2.67981243835704053 2.67981243835704053
Residuals                           11 2.62253769318336660 0.23841251756212423
                                                F value    Pr(>F)   
ln_divisions_per_stem_cell_lifetime  2.5459900000000002 0.1388809   
Ln_number_stem_cells                11.2402300000000004 0.0064473 **
Residuals                                                           
---
Signif. codes:  
0 ‘***’ 0.001 ‘**’ 0.01 ‘*’ 0.050000000000000003 ‘.’ 0.10000000000000001 ‘ ’ 1
> 
> confint(lm_ln_lifetime_risk_vs_cum_stem_cell_divisions_per_cell_and_stem_cells)
                                                    2.5 %               97.5 %
(Intercept)                         -7.325950492226577460 -3.26686825473842379
ln_divisions_per_stem_cell_lifetime -0.097903779580288675  0.46617065251851991
Ln_number_stem_cells                 0.124119468312585579  0.59853892918999252
> 
> save.image("Tomasetti & Vogelstein Science augmented smoking & radiation modified.RData")
> 
> 
