# Supplementary material for: Lack of Correlation between Stem-Cell Proliferation and Radiation- or Smoking-Associated Cancer Risk
Source: PLoS One. 2016 Mar 31;11(3):e0150335. doi: 10.1371/journal.pone.0150335 (PMC4816383; doi:10.1371/journal.pone.0150335)
Supplement: S3 Text — (ZIP) [file pone.0150335.s003.zip › Tomasetti & Vogelstein Science augmented smoking & radiation scatterplots.R]

#Plot radiation and smoking scatterplots for Tomasetti & Vogelstein paper
#Revised 2015-12-15

#Remove old R objects
rm(list = ls())
ls()

#Set output to 20 digits
options(digits=20)

#Read Tomasetti & Vogelstein table (radiation graph version)
Tomasetti_and_Vogelstein <- read.csv("Tomasetti & Vogelstein Science augmented radiation graph.csv",header=TRUE)

#Read Tomasetti & Vogelstein table (smoking graph version)
Tomasetti_and_Vogelstein_smoke <- read.csv("Tomasetti & Vogelstein Science augmented smoking graph.csv",header=TRUE)

#Convert to data frame
Tomasetti_and_Vogelstein<-data.frame(Tomasetti_and_Vogelstein)
Tomasetti_and_Vogelstein_smoke<-data.frame(Tomasetti_and_Vogelstein_smoke)

#load car package (only need do this once) 
#install.packages("car")

#load Hmisc package (only need do this once) 
#install.packages("Hmisc")

#Attach to mass library
library(MASS)

#Attach to Davison & Hinkley boot library
library(boot)

#Attach to survival library (for coxph)(NOT NEEDED HERE)
#library(survival)

#load car library
library(car)

#load Hmisc library
library(Hmisc)

attach(Tomasetti_and_Vogelstein)  # This means you can call columns directly without
		   # having to keep typing Tomasetti_and_Vogelstein[,"Cancer"] etc

#Specify treatment contrasts (not needed in R)
#options(contrasts=c("contr.treatment","contr.poly"))

#Column names of Tomasetti_and_Vogelstein radiation data
names(Tomasetti_and_Vogelstein)

#Column names of Tomasetti_and_Vogelstein smoking data
names(Tomasetti_and_Vogelstein_smoke)

numrow<-nrow(Tomasetti_and_Vogelstein)

numrow

numrow<-nrow(Tomasetti_and_Vogelstein_smoke)

numrow

Tomasetti_and_Vogelstein[1:3,]

Tomasetti_and_Vogelstein_smoke[1:3,]

################################################################
# Plot radiation graph: REIC vs number of divisions per year   #
################################################################
plot(Divisions_per_year, REIC, 
     xlab= "Number of stem cell divisions per year",
     ylab= "REIC (percent) per Sv",
     col= "blue", pch = 19, cex = 1, lty = "solid", lwd = 2)

text(Divisions_per_year, REIC, labels=Short_cancer, cex= 0.7, pos=3)

################################################################
# Plot radiation graph: REIC vs cumulative number of divisions #
################################################################
plot(log10(Cum_divisions), REIC, 
     xlab= "log10[Cumulative number of stem cell divisions]",
     ylab= "REIC (percent) per Sv",
     col= "blue", pch = 19, cex = 1, lty = "solid", lwd = 2)

text(log10(Cum_divisions), REIC, labels=Short_cancer, cex= 0.7, pos=3)

################################################################
# Plot radiation graph: REIC vs ERS                            #
################################################################
plot(ERS, REIC, 
     xlab= "Extra risk score (ERS)",
     ylab= "REIC (percent) per Sv",
     col= "blue", pch = 19, cex = 1, lty = "solid", lwd = 2)

text(ERS, REIC, labels=Short_cancer, cex= 0.7, pos=3)

############################################################################
#Smoking graphs                                                            #
############################################################################

detach(Tomasetti_and_Vogelstein)

attach(Tomasetti_and_Vogelstein_smoke)

##########################################################################################
# Plot smoking graph: Smoking differential mortality vs number of divisions per year     #
##########################################################################################
plot(Divisions_per_year, Smoking_diff, 
     xlab= "Number of stem cell divisions per year",
     ylab= "Mortality rate differences /100,000 /year",
     col= "blue", pch = 19, cex = 1, lty = "solid", lwd = 2)

text(Divisions_per_year, Smoking_diff, labels=Short_cancer, cex= 0.7, pos=3)

#Logarthimic X-axis
plot(log10(Divisions_per_year), Smoking_diff, 
     xlab= "log10[Number of stem cell divisions per year]",
     ylab= "Mortality rate differences /100,000 /year",
     col= "blue", pch = 19, cex = 1, lty = "solid", lwd = 2)

text(log10(Divisions_per_year), Smoking_diff, labels=Short_cancer, cex= 0.7, pos=3)

##########################################################################################
# Plot smoking graph: Smoking differential mortality vs cumulative number of divisions   #
##########################################################################################
plot(log10(Cum_divisions), Smoking_diff, 
     xlab= "log10[Cumulative number of stem cell divisions]",
     ylab= "Mortality rate differences /100,000 /year",
     col= "blue", pch = 19, cex = 1, lty = "solid", lwd = 2)

text(log10(Cum_divisions), Smoking_diff, labels=Short_cancer, cex= 0.7, pos=3)

##########################################################################################
# Plot smoking graph: Smoking differential mortality vs ERS                            #
##########################################################################################
plot(ERS, Smoking_diff, 
     xlab= "Extra risk score (ERS)",
     ylab= "Mortality rate differences /100,000 /year",
     col= "blue", pch = 19, cex = 1, lty = "solid", lwd = 2)

text(ERS, Smoking_diff, labels=Short_cancer, cex= 0.7, pos=3)

save.image("Tomasetti & Vogelstein Science augmented smoking & radiation scatterplots.RData")

#Quit
q()
