# Supplementary material for: Lack of Correlation between Stem-Cell Proliferation and Radiation- or Smoking-Associated Cancer Risk
Source: PLoS One. 2016 Mar 31;11(3):e0150335. doi: 10.1371/journal.pone.0150335 (PMC4816383; doi:10.1371/journal.pone.0150335)
Supplement: S3 Text — (ZIP) [file pone.0150335.s003.zip › Tomasetti & Vogelstein Science augmented smoking & radiation modified omitting short latency.txt]

R version 3.2.2 (2015-08-14) -- "Fire Safety"
Copyright (C) 2015 The R Foundation for Statistical Computing
Platform: x86_64-w64-mingw32/x64 (64-bit)

R is free software and comes with ABSOLUTELY NO WARRANTY.
You are welcome to redistribute it under certain conditions.
Type 'license()' or 'licence()' for distribution details.

  Natural language support but running in an English locale

R is a collaborative project with many contributors.
Type 'contributors()' for more information and
'citation()' on how to cite R or R packages in publications.

Type 'demo()' for some demos, 'help()' for on-line help, or
'help.start()' for an HTML browser interface to help.
Type 'q()' to quit R.

[Previously saved workspace restored]

> #Read in Tomasetti & Vogelstein table, and fit linear model for radiation and smoking excess risk
> #Analysis restricted to tumors, omitting those with short latency (leukemia, bone, thyroid)
> #Last revised by MP Little 2016-2-5
> 
> #Remove old R objects
> rm(list = ls())
> ls()
character(0)
> 
> #Set output to 20 digits
> options(digits=20)
> 
> #Read Tomasetti & Vogelstein table (radiation and smoking modified version)
> Tomasetti_and_Vogelstein <- read.csv("Tomasetti & Vogelstein Science augmented smoking & radiation modified.csv",header=TRUE)
> 
> #Convert to data frame
> Tomasetti_and_Vogelstein<-data.frame(Tomasetti_and_Vogelstein)
> 
> #load car package (only need do this once) 
> #install.packages("car")
> 
> #load Hmisc package (only need do this once) 
> #install.packages("Hmisc")
> 
> #Attach to mass library
> library(MASS)
> 
> #Attach to Davison & Hinkley boot library
> library(boot)
> 
> #Attach to survival library (for coxph)(NOT NEEDED HERE)
> #library(survival)
> 
> #load car library
> library(car)

Attaching package: ‘car’

The following object is masked from ‘package:boot’:

    logit

Warning message:
package ‘car’ was built under R version 3.2.3 
> 
> #load Hmisc library
> library(Hmisc)
Loading required package: lattice

Attaching package: ‘lattice’

The following object is masked from ‘package:boot’:

    melanoma

Loading required package: survival

Attaching package: ‘survival’

The following object is masked from ‘package:boot’:

    aml

Loading required package: Formula
Loading required package: ggplot2

Attaching package: ‘Hmisc’

The following objects are masked from ‘package:base’:

    format.pval, round.POSIXt, trunc.POSIXt, units

Warning messages:
1: package ‘Hmisc’ was built under R version 3.2.3 
2: package ‘Formula’ was built under R version 3.2.3 
3: package ‘ggplot2’ was built under R version 3.2.3 
> 
> attach(Tomasetti_and_Vogelstein)  # This means you can call columns directly without
>    # having to keep typing Tomasetti_and_Vogelstein[,"Cancer"] etc
> 
> #Specify treatment contrasts (not needed in R)
> #options(contrasts=c("contr.treatment","contr.poly"))
> 
> #Column names of Tomasetti_and_Vogelstein
> names(Tomasetti_and_Vogelstein)
 [1] "Cancer_type"                         
 [2] "Lifetime_cancer_incidence"           
 [3] "Ln_lifetime_cancer_incidence"        
 [4] "Number_cells"                        
 [5] "Number_stem_cells"                   
 [6] "Divisions_stem_cell_per_yr"          
 [7] "Divisions_per_stem_cell_lifetime"    
 [8] "Divisions_all_stem_cell_lifetime"    
 [9] "Ln_divisions_all_stem_cell_lifetime" 
[10] "ln_divisions_per_stem_cell_lifetime" 
[11] "Ln_number_stem_cells"                
[12] "ERS"                                 
[13] "REIC_Japan_ERR"                      
[14] "REIC_Japan_EAR"                      
[15] "REIC_US_ERR"                         
[16] "REIC_US_EAR"                         
[17] "REIC_Japan_BEIR_VII"                 
[18] "REIC_Japan_ICRP"                     
[19] "Mortality_smoking_former"            
[20] "Mortality_smoking_current"           
[21] "Mortality_smoking_current_min_former"
> 
> #Row names of Tomasetti_and_Vogelstein
> Tomasetti_and_Vogelstein[,1]
 [1] Myeloid_leukemia             Chronic_lymphocytic_leukemia
 [3] All_leukemia                 Basal_cell_carcinoma        
 [5] Colon_cancer                 Esophageal_cancer           
 [7] Gallbladder_cancer           Brain_cancer                
 [9] Liver_cancer                 Lung_cancer                 
[11] Melanoma                     Bone_cancer                 
[13] Pancreatic_cancer            Thyroid_cancer              
14 Levels: All_leukemia Basal_cell_carcinoma Bone_cancer ... Thyroid_cancer
> 
> #Restricted dataset, omitting cancers with short latency (leukemia, bone, thyroid)
> Tomasetti_and_Vogelstein_restricted<-Tomasetti_and_Vogelstein[-c(1,2,3,12,14),]
> 
> #Row names of Tomasetti_and_Vogelstein_restricted
> Tomasetti_and_Vogelstein_restricted[,1]
[1] Basal_cell_carcinoma Colon_cancer         Esophageal_cancer   
[4] Gallbladder_cancer   Brain_cancer         Liver_cancer        
[7] Lung_cancer          Melanoma             Pancreatic_cancer   
14 Levels: All_leukemia Basal_cell_carcinoma Bone_cancer ... Thyroid_cancer
> 
> numrow<-nrow(Tomasetti_and_Vogelstein)
> 
> numrow
[1] 14
> 
> numrow_res<-nrow(Tomasetti_and_Vogelstein_restricted)
> 
> numrow_res
[1] 9
> 
> Tomasetti_and_Vogelstein[1:3,]
                   Cancer_type Lifetime_cancer_incidence
1             Myeloid_leukemia     0.0070000000000000001
2 Chronic_lymphocytic_leukemia     0.0060000000000000001
3                 All_leukemia     0.0140000000000000003
  Ln_lifetime_cancer_incidence Number_cells Number_stem_cells
1          -2.1549019600000001      3.1e+12          1.35e+08
2          -2.2218487499999999      3.1e+12          1.35e+08
3          -1.8538719640000001      3.1e+12          1.35e+08
  Divisions_stem_cell_per_yr Divisions_per_stem_cell_lifetime
1                         12                              960
2                         12                              960
3                         12                              960
  Divisions_all_stem_cell_lifetime Ln_divisions_all_stem_cell_lifetime
1                        1.299e+11                         11.11360915
2                        1.299e+11                         11.11360915
3                        1.299e+11                         11.11360915
  ln_divisions_per_stem_cell_lifetime Ln_number_stem_cells                 ERS
1                  2.9832753830000001   8.1303337679999998 -23.948738140000000
2                  2.9832753830000001   8.1303337679999998 -24.692758600000001
3                  2.9832753830000001   8.1303337679999998 -20.603208429999999
           REIC_Japan_ERR          REIC_Japan_EAR REIC_US_ERR
1 -9.9999900000000000e+05 -9.9999900000000000e+05  -999999.00
2  0.0000000000000000e+00  0.0000000000000000e+00        0.00
3  6.8999999999999995e-01  8.5999999999999999e-01        1.01
              REIC_US_EAR     REIC_Japan_BEIR_VII         REIC_Japan_ICRP
1 -9.9999900000000000e+05 -9.9999900000000000e+05 -9.9999900000000000e+05
2  0.0000000000000000e+00  0.0000000000000000e+00  0.0000000000000000e+00
3  8.4999999999999998e-01  7.4099999999999999e-01  8.5999999999999999e-01
  Mortality_smoking_former Mortality_smoking_current
1                     12.6    1.1300000000000001e+01
2                      4.5    6.2999999999999998e+00
3                -999999.0   -9.9999900000000000e+05
  Mortality_smoking_current_min_former
1                                 -1.3
2                                  1.8
3                            -999999.0
> 
> ##################################################
> # Eliminate cancers without radiation data       #
> # or sites with REIC =0                          #
> ##################################################
> Tomasetti_and_Vogelstein$REIC_Japan_ERR
 [1] -9.9999900000000000e+05  0.0000000000000000e+00  6.8999999999999995e-01
 [4]  2.3000000000000001e-01  1.3000000000000000e+00  4.0999999999999998e-01
 [7] -9.9999900000000000e+05  1.6000000000000000e-01 -9.9999900000000000e+05
[10]  2.9500000000000002e+00  0.0000000000000000e+00  1.1699999999999999e+00
[13] -9.9999900000000000e+05  3.5999999999999999e-01
> 
> Tomasetti_and_Vogelstein$ln10_Number_stem_cells<-log10(Tomasetti_and_Vogelstein$Number_stem_cells)
> 
> Tomasetti_and_Vogelstein_restricted$ln10_Number_stem_cells<-log10(Tomasetti_and_Vogelstein_restricted$Number_stem_cells)
> 
> Tomasetti_and_Vogelstein_rad<-subset(Tomasetti_and_Vogelstein,REIC_Japan_ERR > -999999)
> 
> Tomasetti_and_Vogelstein_rad[,1]
 [1] Chronic_lymphocytic_leukemia All_leukemia                
 [3] Basal_cell_carcinoma         Colon_cancer                
 [5] Esophageal_cancer            Brain_cancer                
 [7] Lung_cancer                  Melanoma                    
 [9] Bone_cancer                  Thyroid_cancer              
14 Levels: All_leukemia Basal_cell_carcinoma Bone_cancer ... Thyroid_cancer
> 
> Tomasetti_and_Vogelstein_rad_restricted<-subset(Tomasetti_and_Vogelstein_restricted,Tomasetti_and_Vogelstein_restricted$REIC_Japan_ERR > -999999)
> 
> Tomasetti_and_Vogelstein_rad_restricted[,1]
[1] Basal_cell_carcinoma Colon_cancer         Esophageal_cancer   
[4] Brain_cancer         Lung_cancer          Melanoma            
14 Levels: All_leukemia Basal_cell_carcinoma Bone_cancer ... Thyroid_cancer
> 
> Tomasetti_and_Vogelstein_rad_gt_0<-subset(Tomasetti_and_Vogelstein,REIC_Japan_ERR > 0)
> 
> Tomasetti_and_Vogelstein_rad_gt_0[,1]
[1] All_leukemia         Basal_cell_carcinoma Colon_cancer        
[4] Esophageal_cancer    Brain_cancer         Lung_cancer         
[7] Bone_cancer          Thyroid_cancer      
14 Levels: All_leukemia Basal_cell_carcinoma Bone_cancer ... Thyroid_cancer
> 
> Tomasetti_and_Vogelstein_rad_gt_0_restricted<-subset(Tomasetti_and_Vogelstein_restricted,Tomasetti_and_Vogelstein_restricted$REIC_Japan_ERR > 0)
> 
> Tomasetti_and_Vogelstein_rad_gt_0_restricted[,1]
[1] Basal_cell_carcinoma Colon_cancer         Esophageal_cancer   
[4] Brain_cancer         Lung_cancer         
14 Levels: All_leukemia Basal_cell_carcinoma Bone_cancer ... Thyroid_cancer
> 
> numrow<-nrow(Tomasetti_and_Vogelstein_rad)
> 
> numrow
[1] 10
> 
> numrow<-nrow(Tomasetti_and_Vogelstein_rad_gt_0)
> 
> numrow
[1] 8
> 
> Tomasetti_and_Vogelstein_rad_gt_0_restricted$ln10_REIC_Japan_ERR<-log10(Tomasetti_and_Vogelstein_rad_gt_0_restricted$REIC_Japan_ERR)
> 
> Tomasetti_and_Vogelstein_rad_gt_0_restricted$ln10_REIC_Japan_EAR<-log10(Tomasetti_and_Vogelstein_rad_gt_0_restricted$REIC_Japan_EAR)
> 
> Tomasetti_and_Vogelstein_rad_gt_0_restricted$ln10_REIC_US_ERR<-log10(Tomasetti_and_Vogelstein_rad_gt_0_restricted$REIC_US_ERR)
> 
> Tomasetti_and_Vogelstein_rad_gt_0_restricted$ln10_REIC_US_EAR<-log10(Tomasetti_and_Vogelstein_rad_gt_0_restricted$REIC_US_EAR)
> 
> Tomasetti_and_Vogelstein_rad_gt_0_restricted$ln10_REIC_Japan_BEIR_VII<-log10(Tomasetti_and_Vogelstein_rad_gt_0_restricted$REIC_Japan_BEIR_VII)
> 
> Tomasetti_and_Vogelstein_rad_gt_0_restricted$ln10_REIC_Japan_ICRP<-log10(Tomasetti_and_Vogelstein_rad_gt_0_restricted$REIC_Japan_ICRP)
> 
> Tomasetti_and_Vogelstein_rad_gt_0_restricted$ln10_REIC_Japan_ERR
[1] -0.63827216398240705  0.11394335230683679 -0.38721614328026455
[4] -0.79588001734407521  0.46982201597816303
> 
> Tomasetti_and_Vogelstein_rad_gt_0_restricted$REIC_Japan_ERR
[1] 0.23000000000000001 1.30000000000000004 0.40999999999999998
[4] 0.16000000000000000 2.95000000000000018
> 
> Tomasetti_and_Vogelstein_rad_gt_0_restricted$ln10_REIC_Japan_EAR
[1] -0.25963731050575611  0.13353890837021754 -1.30102999566398125
[4] -0.76955107862172600  0.30535136944662378
> 
> Tomasetti_and_Vogelstein_rad_gt_0_restricted$REIC_Japan_EAR
[1] 0.550000000000000044 1.360000000000000098 0.050000000000000003
[4] 0.170000000000000012 2.020000000000000018
> 
> Tomasetti_and_Vogelstein_rad_gt_0_restricted$ln10_REIC_Japan_BEIR_VII
[1] -0.48678239993206096  0.11991541025799107 -0.51999305704284937
[4] -0.78781239559604221  0.36153897126927903
> 
> Tomasetti_and_Vogelstein_rad_gt_0_restricted$REIC_Japan_BEIR_VII
[1] 0.32600000000000001 1.31800000000000006 0.30199999999999999
[4] 0.16300000000000001 2.29899999999999993
> 
> Tomasetti_and_Vogelstein_rad_gt_0_restricted$ln10_REIC_Japan_ICRP
[1] -0.40893539297350079  0.12385164096708581 -0.63827216398240705
[4] -0.78251605578609373  0.36153897126927903
> 
> Tomasetti_and_Vogelstein_rad_gt_0_restricted$REIC_Japan_ICRP
[1] 0.39000000000000001 1.33000000000000007 0.23000000000000001
[4] 0.16500000000000001 2.29899999999999993
> 
> ##################################################
> # Eliminate cancers without smoking data         #
> ##################################################
> Tomasetti_and_Vogelstein$Mortality_smoking_former
 [1]  1.2600000000000000e+01  4.5000000000000000e+00 -9.9999900000000000e+05
 [4]  8.0000000000000004e-01  5.8600000000000001e+01  2.0100000000000001e+01
 [7]  3.1000000000000001e+00  1.5900000000000000e+01  5.7000000000000002e+00
[10]  6.8799999999999997e+01  2.7999999999999998e+00 -9.9999900000000000e+05
[13]  3.0500000000000000e+01  1.3000000000000000e+00
> 
> Tomasetti_and_Vogelstein_smoke<-subset(Tomasetti_and_Vogelstein,Mortality_smoking_former > 0)
> 
> Tomasetti_and_Vogelstein_smoke[,1]
 [1] Myeloid_leukemia             Chronic_lymphocytic_leukemia
 [3] Basal_cell_carcinoma         Colon_cancer                
 [5] Esophageal_cancer            Gallbladder_cancer          
 [7] Brain_cancer                 Liver_cancer                
 [9] Lung_cancer                  Melanoma                    
[11] Pancreatic_cancer            Thyroid_cancer              
14 Levels: All_leukemia Basal_cell_carcinoma Bone_cancer ... Thyroid_cancer
> 
> Tomasetti_and_Vogelstein_smoke_restricted<-subset(Tomasetti_and_Vogelstein_restricted,Tomasetti_and_Vogelstein_restricted$Mortality_smoking_former > 0)
> 
> Tomasetti_and_Vogelstein_smoke_restricted[,1]
[1] Basal_cell_carcinoma Colon_cancer         Esophageal_cancer   
[4] Gallbladder_cancer   Brain_cancer         Liver_cancer        
[7] Lung_cancer          Melanoma             Pancreatic_cancer   
14 Levels: All_leukemia Basal_cell_carcinoma Bone_cancer ... Thyroid_cancer
> 
> numrow<-nrow(Tomasetti_and_Vogelstein_smoke)
> 
> numrow
[1] 12
> 
> ####################################################
> ## RADIATION ANALYSES                             ##
> ## RESTRICTED OMITTING TUMORS WITH SHORT LATENCY  ##
> ####################################################
> 
> detach(Tomasetti_and_Vogelstein)
> attach(Tomasetti_and_Vogelstein_rad_restricted)
> 
> ################################################################
> #Regress REIC on stem cell divisions per year                  #
> ################################################################
> 
> # REIC (Japan ERR) vs stem cell divisions per year
> lm_REIC_Japan_ERR_vs_stem_cells_per_y<-lm(REIC_Japan_ERR ~ Divisions_stem_cell_per_yr,data=Tomasetti_and_Vogelstein_rad_restricted)
> 
> summary(lm_REIC_Japan_ERR_vs_stem_cells_per_y)

Call:
lm(formula = REIC_Japan_ERR ~ Divisions_stem_cell_per_yr, data = Tomasetti_and_Vogelstein_rad_restricted)

Residuals:
                   4                    5                    6 
-0.56746982824568792  0.18706242466214154 -0.43474175365093681 
                   8                   10                   11 
-0.60093055937377371  2.18885237566263102 -0.77277265905437431 

Coefficients:
                                        Estimate            Std. Error t value
(Intercept)                0.7608099677273318928 0.6104041388467190687 1.24640
Divisions_stem_cell_per_yr 0.0048236658576784486 0.0198116414504600075 0.24348
                           Pr(>|t|)
(Intercept)                 0.28062
Divisions_stem_cell_per_yr  0.81961

Residual standard error: 1.2545302498617112 on 4 degrees of freedom
Multiple R-squared:  0.014603751225889165,      Adjusted R-squared:  -0.2317453109676384 
F-statistic: 0.059280725876750859 on 1 and 4 DF,  p-value: 0.81961343019140331

> 
> anova(lm_REIC_Japan_ERR_vs_stem_cells_per_y)
Analysis of Variance Table

Response: REIC_Japan_ERR
                           Df               Sum Sq              Mean Sq
Divisions_stem_cell_per_yr  1 0.093298742060984347 0.093298742060984347
Residuals                   4 6.295384591272350505 1.573846147818087626
                                        F value  Pr(>F)
Divisions_stem_cell_per_yr 0.059279999999999999 0.81961
Residuals                                              
> 
> confint(lm_REIC_Japan_ERR_vs_stem_cells_per_y)
                                           2.5 %               97.5 %
(Intercept)                -0.933943615766115620 2.455563551220779406
Divisions_stem_cell_per_yr -0.050182269073384952 0.059829600788741846
> 
> #Correlation coefficients (Pearson, Spearman)
> cor(REIC_Japan_ERR,Divisions_stem_cell_per_yr,method="pearson")
[1] 0.12084598142217706
> cor(REIC_Japan_ERR,Divisions_stem_cell_per_yr,method="spearman")
[1] 0.31428571428571433
> 
> #Test correlation coeffients (Pearson, Spearman)
> cor(REIC_Japan_ERR,Divisions_stem_cell_per_yr,method="pearson")
[1] 0.12084598142217706
> cor(Tomasetti_and_Vogelstein_rad_restricted$REIC_Japan_ERR,Tomasetti_and_Vogelstein_rad_restricted$Divisions_stem_cell_per_yr,method="spearman")
[1] 0.31428571428571433
> 
> # ln10[REIC (Japan ERR)] vs ln10(stem cell divisions per year)
> lm_ln_REIC_Japan_ERR_vs_stem_cells_per_y<-lm(ln10_REIC_Japan_ERR ~ log10(Divisions_stem_cell_per_yr),data=Tomasetti_and_Vogelstein_rad_gt_0_restricted)
> 
> summary(lm_ln_REIC_Japan_ERR_vs_stem_cells_per_y)

Call:
lm(formula = ln10_REIC_Japan_ERR ~ log10(Divisions_stem_cell_per_yr), 
    data = Tomasetti_and_Vogelstein_rad_gt_0_restricted)

Residuals:
                   4                    5                    6 
-0.40470071243533690  0.32594100999571257 -0.16154371430739350 
                   8                   10 
-0.50778999317680995  0.74809340992382789 

Coefficients:
                                               Estimate            Std. Error
(Intercept)                       -0.252912226732981638  0.276812727648259982
log10(Divisions_stem_cell_per_yr)  0.021957852779985153  0.198871605074104146
                                               t value Pr(>|t|)
(Intercept)                       -0.91366000000000003  0.42827
log10(Divisions_stem_cell_per_yr)  0.11040999999999999  0.91905

Residual standard error: 0.60926485959635224 on 3 degrees of freedom
Multiple R-squared:  0.0040471723037727603,     Adjusted R-squared:  -0.32793710359496964 
F-statistic: 0.012190855403667301 on 1 and 3 DF,  p-value: 0.91905449354764013

> 
> anova(lm_ln_REIC_Japan_ERR_vs_stem_cells_per_y)
Analysis of Variance Table

Response: ln10_REIC_Japan_ERR
                                  Df                Sum Sq
log10(Divisions_stem_cell_per_yr)  1 0.0045252902557838606
Residuals                          3 1.1136110074168883433
                                                Mean Sq              F value
log10(Divisions_stem_cell_per_yr) 0.0045252902557838606 0.012189999999999999
Residuals                         0.3712036691389627996                     
                                   Pr(>F)
log10(Divisions_stem_cell_per_yr) 0.91905
Residuals                                
> 
> confint(lm_ln_REIC_Japan_ERR_vs_stem_cells_per_y)
                                                 2.5 %              97.5 %
(Intercept)                       -1.13385386909269181 0.62802941562672865
log10(Divisions_stem_cell_per_yr) -0.61094035201393826 0.65485605757390863
> 
> #Correlation coefficients (Pearson, Spearman)
> cor(Tomasetti_and_Vogelstein_rad_gt_0_restricted$ln10_REIC_Japan_ERR,log10(Tomasetti_and_Vogelstein_rad_gt_0_restricted$Divisions_stem_cell_per_yr),method="pearson")
[1] 0.063617389947818195
> cor(Tomasetti_and_Vogelstein_rad_gt_0_restricted$ln10_REIC_Japan_ERR,log10(Tomasetti_and_Vogelstein_rad_gt_0_restricted$Divisions_stem_cell_per_yr),method="spearman")
[1] 0.39999999999999991
> 
> # REIC (Japan EAR) vs stem cell divisions per year
> lm_REIC_Japan_EAR_vs_stem_cells_per_y<-lm(REIC_Japan_EAR ~ Divisions_stem_cell_per_yr,data=Tomasetti_and_Vogelstein_rad_restricted)
> 
> summary(lm_REIC_Japan_EAR_vs_stem_cells_per_y)

Call:
lm(formula = REIC_Japan_EAR ~ Divisions_stem_cell_per_yr, data = Tomasetti_and_Vogelstein_rad_restricted)

Residuals:
                   4                    5                    6 
-0.06189322276604392  0.17870069471273115 -0.64721706999399509 
                   8                   10                   11 
-0.37594137146484707  1.47366683535910625 -0.56731586584695104 

Coefficients:
                                       Estimate           Std. Error
(Intercept)                0.545723708589265666 0.427614466763270862
Divisions_stem_cell_per_yr 0.008706515023260317 0.013878910635419106
                                       t value Pr(>|t|)
(Intercept)                1.27620000000000000  0.27095
Divisions_stem_cell_per_yr 0.62731999999999999  0.56448

Residual standard error: 0.87885263171146333 on 4 degrees of freedom
Multiple R-squared:  0.089570364846938727,      Adjusted R-squared:  -0.13803704394132654 
F-statistic: 0.39353009343497553 on 1 and 4 DF,  p-value: 0.56447882035015784

> 
> anova(lm_REIC_Japan_EAR_vs_stem_cells_per_y)
Analysis of Variance Table

Response: REIC_Japan_EAR
                           Df              Sum Sq             Mean Sq
Divisions_stem_cell_per_yr  1 0.30395554026867228 0.30395554026867228
Residuals                   4 3.08952779306466097 0.77238194826616524
                                       F value  Pr(>F)
Divisions_stem_cell_per_yr 0.39352999999999999 0.56448
Residuals                                             
> 
> confint(lm_REIC_Japan_EAR_vs_stem_cells_per_y)
                                           2.5 %               97.5 %
(Intercept)                -0.641524384567382144 1.732971801745913476
Divisions_stem_cell_per_yr -0.029827518475926657 0.047240548522447287
> 
> #Correlation coefficients (Pearson, Spearman)
> cor(REIC_Japan_EAR,Divisions_stem_cell_per_yr,method="pearson")
[1] 0.29928308479922278
> cor(REIC_Japan_EAR,Divisions_stem_cell_per_yr,method="spearman")
[1] 0.028571428571428574
> 
> # ln10[REIC (Japan EAR)] vs ln10(stem cell divisions per year)
> lm_ln_REIC_Japan_EAR_vs_stem_cells_per_y<-lm(ln10_REIC_Japan_EAR ~ log10(Divisions_stem_cell_per_yr),data=Tomasetti_and_Vogelstein_rad_gt_0_restricted)
> 
> summary(lm_ln_REIC_Japan_EAR_vs_stem_cells_per_y)

Call:
lm(formula = ln10_REIC_Japan_EAR ~ log10(Divisions_stem_cell_per_yr), 
    data = Tomasetti_and_Vogelstein_rad_gt_0_restricted)

Residuals:
                   4                    5                    6 
 0.13549778601639578  0.55476440087857615 -0.89634216918531506 
                   8                   10 
-0.44034834233316333  0.64642832462350652 

Coefficients:
                                               Estimate            Std. Error
(Intercept)                       -0.371745214955773062  0.346146287672602249
log10(Divisions_stem_cell_per_yr) -0.026554859928776178  0.248683174378328570
                                   t value Pr(>|t|)
(Intercept)                       -1.07395  0.36154
log10(Divisions_stem_cell_per_yr) -0.10678  0.92170

Residual standard error: 0.76186803674224868 on 3 degrees of freedom
Multiple R-squared:  0.0037863995242851493,     Adjusted R-squared:  -0.32828480063428644 
F-statistic: 0.011402372510705704 on 1 and 3 DF,  p-value: 0.92170229620588495

> 
> anova(lm_ln_REIC_Japan_EAR_vs_stem_cells_per_y)
Analysis of Variance Table

Response: ln10_REIC_Japan_EAR
                                  Df                Sum Sq
log10(Divisions_stem_cell_per_yr)  1 0.0066184262286752794
Residuals                          3 1.7413287162284647458
                                                Mean Sq F value Pr(>F)
log10(Divisions_stem_cell_per_yr) 0.0066184262286752794  0.0114 0.9217
Residuals                         0.5804429054094882856               
> 
> confint(lm_ln_REIC_Japan_EAR_vs_stem_cells_per_y)
                                                 2.5 %              97.5 %
(Intercept)                       -1.47333718924711743 0.72984675933557119
log10(Divisions_stem_cell_per_yr) -0.81797570941531184 0.76486598955775953
> 
> #Correlation coefficients (Pearson, Spearman)
> cor(Tomasetti_and_Vogelstein_rad_gt_0_restricted$ln10_REIC_Japan_EAR,log10(Tomasetti_and_Vogelstein_rad_gt_0_restricted$Divisions_stem_cell_per_yr),method="pearson")
[1] -0.061533726721897358
> cor(Tomasetti_and_Vogelstein_rad_gt_0_restricted$ln10_REIC_Japan_EAR,log10(Tomasetti_and_Vogelstein_rad_gt_0_restricted$Divisions_stem_cell_per_yr),method="spearman")
[1] 0
> 
> # REIC (Japan BEIR VII mixed ERR/EAR) vs stem cell divisions per year
> lm_REIC_Japan_BEIR_VII_vs_stem_cells_per_y<-lm(REIC_Japan_BEIR_VII ~ Divisions_stem_cell_per_yr,data=Tomasetti_and_Vogelstein_rad_restricted)
> 
> summary(lm_REIC_Japan_BEIR_VII_vs_stem_cells_per_y)

Call:
lm(formula = REIC_Japan_BEIR_VII ~ Divisions_stem_cell_per_yr, 
    data = Tomasetti_and_Vogelstein_rad_restricted)

Residuals:
                   4                    5                    6 
-0.33960767777367973  0.15946376849083982 -0.43747158949551029 
                   8                   10                   11 
-0.44551388886624466  1.69014694011054267 -0.62701755246594804 

Coefficients:
                                        Estimate            Std. Error
(Intercept)                0.6083254605200154597 0.4730136866322579570
Divisions_stem_cell_per_yr 0.0075371338491663662 0.0153524148417869318
                                       t value Pr(>|t|)
(Intercept)                1.28605999999999998  0.26782
Divisions_stem_cell_per_yr 0.49093999999999999  0.64918

Residual standard error: 0.97215916589285967 on 4 degrees of freedom
Multiple R-squared:  0.056831406075932546,      Adjusted R-squared:  -0.17896074240508431 
F-statistic: 0.24102331838461502 on 1 and 4 DF,  p-value: 0.64918403793630397

> 
> anova(lm_REIC_Japan_BEIR_VII_vs_stem_cells_per_y)
Analysis of Variance Table

Response: REIC_Japan_BEIR_VII
                           Df              Sum Sq             Mean Sq
Divisions_stem_cell_per_yr  1 0.22778955801532999 0.22778955801533002
Residuals                   4 3.78037377531800267 0.94509344382950067
                                       F value  Pr(>F)
Divisions_stem_cell_per_yr 0.24102000000000001 0.64918
Residuals                                             
> 
> confint(lm_REIC_Japan_BEIR_VII_vs_stem_cells_per_y)
                                           2.5 %               97.5 %
(Intercept)                -0.704971074421680166 1.921621995461711085
Divisions_stem_cell_per_yr -0.035088003191278916 0.050162270889611643
> 
> #Correlation coefficients (Pearson, Spearman)
> cor(REIC_Japan_BEIR_VII,Divisions_stem_cell_per_yr,method="pearson")
[1] 0.23839338513459749
> cor(REIC_Japan_BEIR_VII,Divisions_stem_cell_per_yr,method="spearman")
[1] 0.25714285714285717
> 
> # ln10[REIC (Japan BEIR VII mixed ERR/EAR)] vs ln10(stem cell divisions per year)
> lm_ln_REIC_Japan_BEIR_VII_vs_stem_cells_per_y<-lm(ln10_REIC_Japan_BEIR_VII ~ log10(Divisions_stem_cell_per_yr),data=Tomasetti_and_Vogelstein_rad_gt_0_restricted)
> 
> summary(lm_ln_REIC_Japan_BEIR_VII_vs_stem_cells_per_y)

Call:
lm(formula = ln10_REIC_Japan_BEIR_VII ~ log10(Divisions_stem_cell_per_yr), 
    data = Tomasetti_and_Vogelstein_rad_gt_0_restricted)

Residuals:
                   4                    5                    6 
-0.24558559608235631  0.32796866214823295 -0.29093142361508212 
                   8                   10 
-0.46285938473563265  0.67140774228483813 

Coefficients:
                                               Estimate            Std. Error
(Intercept)                       -0.270909796915459578  0.251265431932798267
log10(Divisions_stem_cell_per_yr)  0.033733576918148461  0.180517565693760013
                                               t value Pr(>|t|)
(Intercept)                       -1.07817999999999992  0.35992
log10(Divisions_stem_cell_per_yr)  0.18687000000000001  0.86368

Residual standard error: 0.55303525747731441 on 3 degrees of freedom
Multiple R-squared:  0.01150637356072674,       Adjusted R-squared:  -0.31799150191903092 
F-statistic: 0.034920933993802396 on 1 and 3 DF,  p-value: 0.86368481148901177

> 
> anova(lm_ln_REIC_Japan_BEIR_VII_vs_stem_cells_per_y)
Analysis of Variance Table

Response: ln10_REIC_Japan_BEIR_VII
                                  Df               Sum Sq              Mean Sq
log10(Divisions_stem_cell_per_yr)  1 0.010680497680906698 0.010680497680906698
Residuals                          3 0.917543988038998393 0.305847996012999446
                                  F value  Pr(>F)
log10(Divisions_stem_cell_per_yr) 0.03492 0.86368
Residuals                                        
> 
> confint(lm_ln_REIC_Japan_BEIR_VII_vs_stem_cells_per_y)
                                                 2.5 %              97.5 %
(Intercept)                       -1.07054854241550834 0.52872894858458919
log10(Divisions_stem_cell_per_yr) -0.54075388306276695 0.60822103689906393
> 
> #Correlation coefficients (Pearson, Spearman)
> cor(Tomasetti_and_Vogelstein_rad_gt_0_restricted$ln10_REIC_Japan_BEIR_VII,log10(Tomasetti_and_Vogelstein_rad_gt_0_restricted$Divisions_stem_cell_per_yr),method="pearson")
[1] 0.10726776571145095
> cor(Tomasetti_and_Vogelstein_rad_gt_0_restricted$ln10_REIC_Japan_BEIR_VII,log10(Tomasetti_and_Vogelstein_rad_gt_0_restricted$Divisions_stem_cell_per_yr),method="spearman")
[1] 0.29999999999999993
> 
> # REIC (Japan ICRP mixed ERR/EAR) vs stem cell divisions per year
> lm_REIC_Japan_ICRP_vs_stem_cells_per_y<-lm(REIC_Japan_ICRP ~ Divisions_stem_cell_per_yr,data=Tomasetti_and_Vogelstein_rad_restricted)
> 
> summary(lm_REIC_Japan_ICRP_vs_stem_cells_per_y)

Call:
lm(formula = REIC_Japan_ICRP ~ Divisions_stem_cell_per_yr, data = Tomasetti_and_Vogelstein_rad_restricted)

Residuals:
                   4                    5                    6 
-0.27658694109180826  0.17033649109419705 -0.51047303229329399 
                   8                   10                   11 
-0.44447600835188483  1.68918471878035326 -0.62798522813756319 

Coefficients:
                                        Estimate            Std. Error
(Intercept)                0.6092875234253505301 0.4749487166415040651
Divisions_stem_cell_per_yr 0.0075393970613760611 0.0154152193319587929
                                       t value Pr(>|t|)
(Intercept)                1.28285000000000005  0.26883
Divisions_stem_cell_per_yr 0.48909000000000002  0.65039

Residual standard error: 0.97613612726401933 on 4 degrees of freedom
Multiple R-squared:  0.056427290301606314,      Adjusted R-squared:  -0.17946588712299216 
F-statistic: 0.23920696188698759 on 1 and 4 DF,  p-value: 0.65038555347787996

> 
> anova(lm_REIC_Japan_ICRP_vs_stem_cells_per_y)
Analysis of Variance Table

Response: REIC_Japan_ICRP
                           Df              Sum Sq             Mean Sq
Divisions_stem_cell_per_yr  1 0.22792637753334299 0.22792637753334299
Residuals                   4 3.81136695579999074 0.95284173894999769
                                       F value  Pr(>F)
Divisions_stem_cell_per_yr 0.23921000000000001 0.65039
Residuals                                             
> 
> confint(lm_REIC_Japan_ICRP_vs_stem_cells_per_y)
                                           2.5 %               97.5 %
(Intercept)                -0.709381516113926969 1.927956562964628029
Divisions_stem_cell_per_yr -0.035260113198391334 0.050338907321143454
> 
> #Correlation coefficients (Pearson, Spearman)
> cor(REIC_Japan_ICRP,Divisions_stem_cell_per_yr,method="pearson")
[1] 0.2375442912418784
> cor(REIC_Japan_ICRP,Divisions_stem_cell_per_yr,method="spearman")
[1] 0.25714285714285717
> 
> # ln10[REIC (Japan ICRP mixed ERR/EAR)] vs ln10(stem cell divisions per year)
> lm_ln_REIC_Japan_ICRP_vs_stem_cells_per_y<-lm(ln10_REIC_Japan_ICRP ~ log10(Divisions_stem_cell_per_yr),data=Tomasetti_and_Vogelstein_rad_gt_0_restricted)
> 
> summary(lm_ln_REIC_Japan_ICRP_vs_stem_cells_per_y)

Call:
lm(formula = ln10_REIC_Japan_ICRP ~ log10(Divisions_stem_cell_per_yr), 
    data = Tomasetti_and_Vogelstein_rad_gt_0_restricted)

Residuals:
                   4                    5                    6 
-0.15664893118954379  0.35049519620305741 -0.39537458850291796 
                   8                   10 
-0.46542807267406455  0.66695639616346880 

Coefficients:
                                               Estimate            Std. Error
(Intercept)                       -0.275275171786372397  0.257702819872277222
log10(Divisions_stem_cell_per_yr)  0.026099404237039697  0.185142402430442110
                                               t value Pr(>|t|)
(Intercept)                       -1.06818999999999997  0.36376
log10(Divisions_stem_cell_per_yr)  0.14097000000000001  0.89683

Residual standard error: 0.56720394940284458 on 3 degrees of freedom
Multiple R-squared:  0.0065805290591235731,     Adjusted R-squared:  -0.32455929458783528 
F-statistic: 0.019872357805382341 on 1 and 3 DF,  p-value: 0.89682761347332041

> 
> anova(lm_ln_REIC_Japan_ICRP_vs_stem_cells_per_y)
Analysis of Variance Table

Response: ln10_REIC_Japan_ICRP
                                  Df                Sum Sq
log10(Divisions_stem_cell_per_yr)  1 0.0063933413166379453
Residuals                          3 0.9651609606545541453
                                                Mean Sq              F value
log10(Divisions_stem_cell_per_yr) 0.0063933413166379453 0.019869999999999999
Residuals                         0.3217203202181846966                     
                                   Pr(>F)
log10(Divisions_stem_cell_per_yr) 0.89683
Residuals                                
> 
> confint(lm_ln_REIC_Japan_ICRP_vs_stem_cells_per_y)
                                                 2.5 %              97.5 %
(Intercept)                       -1.09540055875009390 0.54485021517734911
log10(Divisions_stem_cell_per_yr) -0.56310635032907008 0.61530515880314951
> 
> #Correlation coefficients (Pearson, Spearman)
> cor(Tomasetti_and_Vogelstein_rad_gt_0_restricted$ln10_REIC_Japan_ICRP,log10(Tomasetti_and_Vogelstein_rad_gt_0_restricted$Divisions_stem_cell_per_yr),method="pearson")
[1] 0.081120460175738443
> cor(Tomasetti_and_Vogelstein_rad_gt_0_restricted$ln10_REIC_Japan_ICRP,log10(Tomasetti_and_Vogelstein_rad_gt_0_restricted$Divisions_stem_cell_per_yr),method="spearman")
[1] 0.29999999999999993
> 
> ################################################################
> #Regress REIC on ln[stem cell divisions over lifetime]         #
> ################################################################
> 
> # REIC (Japan ERR) vs ln10[cumulative stem cell divisions]
> lm_REIC_Japan_ERR_vs_ln_cum_stem_cells<-lm(REIC_Japan_ERR ~ Ln_divisions_all_stem_cell_lifetime,data=Tomasetti_and_Vogelstein_rad_restricted)
> 
> summary(lm_REIC_Japan_ERR_vs_ln_cum_stem_cells)

Call:
lm(formula = REIC_Japan_ERR ~ Ln_divisions_all_stem_cell_lifetime, 
    data = Tomasetti_and_Vogelstein_rad_restricted)

Residuals:
                   4                    5                    6 
-0.51096566930168064  0.53326997396476994 -0.51614388114877918 
                   8                   10                   11 
-0.80077321184968719  2.07118688659922112 -0.77657409826384460 

Coefficients:
                                                 Estimate            Std. Error
(Intercept)                          1.410721810692297407  3.506720717122198128
Ln_divisions_all_stem_cell_lifetime -0.053366052211362022  0.325305794564889894
                                                 t value Pr(>|t|)
(Intercept)                          0.40228999999999998  0.70804
Ln_divisions_all_stem_cell_lifetime -0.16405000000000000  0.87765

Residual standard error: 1.2595621731891173 on 4 degrees of freedom
Multiple R-squared:  0.0066830454085895757,     Adjusted R-squared:  -0.24164619323926306 
F-statistic: 0.026912035992936692 on 1 and 4 DF,  p-value: 0.87764832593380182

> 
> anova(lm_REIC_Japan_ERR_vs_ln_cum_stem_cells)
Analysis of Variance Table

Response: REIC_Japan_ERR
                                    Df              Sum Sq             Mean Sq
Ln_divisions_all_stem_cell_lifetime  1 0.04269586081776601 0.04269586081776601
Residuals                            4 6.34598747251556805 1.58649686812889201
                                    F value  Pr(>F)
Ln_divisions_all_stem_cell_lifetime 0.02691 0.87765
Residuals                                          
> 
> confint(lm_REIC_Japan_ERR_vs_ln_cum_stem_cells)
                                                   2.5 %               97.5 %
(Intercept)                         -8.32549575965732558 11.14693938104192128
Ln_divisions_all_stem_cell_lifetime -0.95655973322352972  0.84982762880080565
> 
> #Correlation coefficients (Pearson, Spearman)
> cor(REIC_Japan_ERR,Ln_divisions_all_stem_cell_lifetime,method="pearson")
[1] -0.081749895465312333
> cor(REIC_Japan_ERR,Ln_divisions_all_stem_cell_lifetime,method="spearman")
[1] 0.085714285714285715
> 
> # ln10[REIC (Japan ERR)] vs ln10[cumulative stem cell divisions]
> lm_ln_REIC_Japan_ERR_vs_ln_cum_stem_cells<-lm(ln10_REIC_Japan_ERR ~ Ln_divisions_all_stem_cell_lifetime,data=Tomasetti_and_Vogelstein_rad_gt_0_restricted)
> 
> summary(lm_ln_REIC_Japan_ERR_vs_ln_cum_stem_cells)

Call:
lm(formula = ln10_REIC_Japan_ERR ~ Ln_divisions_all_stem_cell_lifetime, 
    data = Tomasetti_and_Vogelstein_rad_gt_0_restricted)

Residuals:
                    4                     5                     6 
-0.506266973170082846  0.272119777572258914 -0.067108356001979702 
                    8                    10 
-0.440596023568571749  0.741851575168375410 

Coefficients:
                                                 Estimate            Std. Error
(Intercept)                         -0.812338303104293891  1.740522164847827069
Ln_divisions_all_stem_cell_lifetime  0.054208823402959801  0.165052184931409912
                                                 t value Pr(>|t|)
(Intercept)                         -0.46672000000000002  0.67250
Ln_divisions_all_stem_cell_lifetime  0.32843000000000000  0.76417

Residual standard error: 0.5998131843827984 on 3 degrees of freedom
Multiple R-squared:  0.034708406546814501,      Adjusted R-squared:  -0.28705545793758058 
F-statistic: 0.10786918724522522 on 1 and 3 DF,  p-value: 0.76417243762403519

> 
> anova(lm_ln_REIC_Japan_ERR_vs_ln_cum_stem_cells)
Analysis of Variance Table

Response: ln10_REIC_Japan_ERR
                                    Df               Sum Sq
Ln_divisions_all_stem_cell_lifetime  1 0.038808729194373087
Residuals                            3 1.079327568478298582
                                                 Mean Sq             F value
Ln_divisions_all_stem_cell_lifetime 0.038808729194373087 0.10786999999999999
Residuals                           0.359775856159432805                    
                                     Pr(>F)
Ln_divisions_all_stem_cell_lifetime 0.76417
Residuals                                  
> 
> confint(lm_ln_REIC_Japan_ERR_vs_ln_cum_stem_cells)
                                                   2.5 %              97.5 %
(Intercept)                         -6.35145663588866238 4.72678002968007416
Ln_divisions_all_stem_cell_lifetime -0.47106089271100898 0.57947853951692863
> 
> #Correlation coefficients (Pearson, Spearman)
> cor(Tomasetti_and_Vogelstein_rad_gt_0_restricted$ln10_REIC_Japan_ERR,Tomasetti_and_Vogelstein_rad_gt_0_restricted$Ln_divisions_all_stem_cell_lifetime,method="pearson")
[1] 0.18630192308941612
> cor(Tomasetti_and_Vogelstein_rad_gt_0_restricted$ln10_REIC_Japan_ERR,Tomasetti_and_Vogelstein_rad_gt_0_restricted$Ln_divisions_all_stem_cell_lifetime,method="spearman")
[1] 0.29999999999999993
> 
> # REIC (Japan EAR) vs ln10[cumulative stem cell divisions]
> lm_REIC_Japan_EAR_vs_ln_cum_stem_cells<-lm(REIC_Japan_EAR ~ Ln_divisions_all_stem_cell_lifetime,data=Tomasetti_and_Vogelstein_rad_restricted)
> 
> summary(lm_REIC_Japan_EAR_vs_ln_cum_stem_cells)

Call:
lm(formula = REIC_Japan_EAR ~ Ln_divisions_all_stem_cell_lifetime, 
    data = Tomasetti_and_Vogelstein_rad_restricted)

Residuals:
                   4                    5                    6 
-0.27797192054314462  0.56690178753744347 -0.52732134270698872 
                   8                   10                   11 
-0.36044832420398631  1.37861342970964507 -0.77977362979296894 

Coefficients:
                                                 Estimate            Std. Error
(Intercept)                         -0.078585941606892293  2.534604998088101802
Ln_divisions_all_stem_cell_lifetime  0.072234371906869418  0.235126136160577315
                                                  t value Pr(>|t|)
(Intercept)                         -0.031009999999999999  0.97675
Ln_divisions_all_stem_cell_lifetime  0.307219999999999993  0.77401

Residual standard error: 0.91039259670150674 on 4 degrees of freedom
Multiple R-squared:  0.023051420954186719,      Adjusted R-squared:  -0.22118572380726653 
F-statistic: 0.094381307055898742 on 1 and 4 DF,  p-value: 0.77400949725305268

> 
> anova(lm_REIC_Japan_EAR_vs_ln_cum_stem_cells)
Analysis of Variance Table

Response: REIC_Japan_EAR
                                    Df               Sum Sq
Ln_divisions_all_stem_cell_lifetime  1 0.078224612817683378
Residuals                            4 3.315258720515648960
                                                 Mean Sq              F value
Ln_divisions_all_stem_cell_lifetime 0.078224612817683378 0.094380000000000006
Residuals                           0.828814680128912240                     
                                     Pr(>F)
Ln_divisions_all_stem_cell_lifetime 0.77401
Residuals                                  
> 
> confint(lm_REIC_Japan_EAR_vs_ln_cum_stem_cells)
                                                   2.5 %              97.5 %
(Intercept)                         -7.11577758215846501 6.95860569894468028
Ln_divisions_all_stem_cell_lifetime -0.58058043794023539 0.72504918175397426
> 
> #Correlation coefficients (Pearson, Spearman)
> cor(REIC_Japan_EAR,Ln_divisions_all_stem_cell_lifetime,method="pearson")
[1] 0.15182694409816339
> cor(REIC_Japan_EAR,Ln_divisions_all_stem_cell_lifetime,method="spearman")
[1] 0.25714285714285717
> 
> # ln10[REIC (Japan EAR)] vs ln10[cumulative stem cell divisions]
> lm_ln_REIC_Japan_EAR_vs_ln_cum_stem_cells<-lm(ln10_REIC_Japan_EAR ~ Ln_divisions_all_stem_cell_lifetime,data=Tomasetti_and_Vogelstein_rad_gt_0_restricted)
> 
> summary(lm_ln_REIC_Japan_EAR_vs_ln_cum_stem_cells)

Call:
lm(formula = ln10_REIC_Japan_EAR ~ Ln_divisions_all_stem_cell_lifetime, 
    data = Tomasetti_and_Vogelstein_rad_gt_0_restricted)

Residuals:
                    4                     5                     6 
-0.333276213195019544  0.162283750220149098 -0.638798062063730132 
                    8                    10 
 0.030292695425847699  0.779497829612752935 

Coefficients:
                                                Estimate           Std. Error
(Intercept)                         -2.58787298339645577  1.79972875623153250
Ln_divisions_all_stem_cell_lifetime  0.21206880160755953  0.17066669388026673
                                                t value Pr(>|t|)
(Intercept)                         -1.4379200000000001  0.24602
Ln_divisions_all_stem_cell_lifetime  1.2425900000000001  0.30229

Residual standard error: 0.62021677063498282 on 3 degrees of freedom
Multiple R-squared:  0.33979323533294009,       Adjusted R-squared:  0.11972431377725345 
F-statistic: 1.5440309923405438 on 1 and 3 DF,  p-value: 0.30229398375439781

> 
> anova(lm_ln_REIC_Japan_EAR_vs_ln_cum_stem_cells)
Analysis of Variance Table

Response: ln10_REIC_Japan_EAR
                                    Df              Sum Sq             Mean Sq
Ln_divisions_all_stem_cell_lifetime  1 0.59394061472647941 0.59394061472647941
Residuals                            3 1.15400652773066059 0.38466884257688694
                                    F value  Pr(>F)
Ln_divisions_all_stem_cell_lifetime 1.54403 0.30229
Residuals                                          
> 
> confint(lm_ln_REIC_Japan_EAR_vs_ln_cum_stem_cells)
                                                   2.5 %              97.5 %
(Intercept)                         -8.31541311417833917 3.13966714738542763
Ln_divisions_all_stem_cell_lifetime -0.33106878776668092 0.75520639098179987
> 
> #Correlation coefficients (Pearson, Spearman)
> cor(Tomasetti_and_Vogelstein_rad_gt_0_restricted$ln10_REIC_Japan_EAR,Tomasetti_and_Vogelstein_rad_gt_0_restricted$Ln_divisions_all_stem_cell_lifetime,method="pearson")
[1] 0.58291786328173234
> cor(Tomasetti_and_Vogelstein_rad_gt_0_restricted$ln10_REIC_Japan_EAR,Tomasetti_and_Vogelstein_rad_gt_0_restricted$Ln_divisions_all_stem_cell_lifetime,method="spearman")
[1] 0.49999999999999989
> 
> # REIC (Japan BEIR VII mixed ERR/EAR) vs ln10[cumulative stem cell divisions]
> lm_REIC_Japan_BEIR_VII_vs_ln_cum_stem_cells<-lm(REIC_Japan_BEIR_VII ~ Ln_divisions_all_stem_cell_lifetime,data=Tomasetti_and_Vogelstein_rad_restricted)
> 
> summary(lm_REIC_Japan_BEIR_VII_vs_ln_cum_stem_cells)

Call:
lm(formula = REIC_Japan_BEIR_VII ~ Ln_divisions_all_stem_cell_lifetime, 
    data = Tomasetti_and_Vogelstein_rad_restricted)

Residuals:
                   4                    5                    6 
-0.41165933480675504  0.58110633953177093 -0.43015614269014890 
                   8                   10                   11 
-0.56812701589485426  1.56543726468026656 -0.73660111082027935 

Coefficients:
                                                 Estimate            Std. Error
(Intercept)                         0.7177552830255833349 2.7869054597571807363
Ln_divisions_all_stem_cell_lifetime 0.0015859513648747298 0.2585311372351148940
                                    t value Pr(>|t|)
(Intercept)                         0.25755  0.80946
Ln_divisions_all_stem_cell_lifetime 0.00613  0.99540

Residual standard error: 1.0010151878433862 on 4 degrees of freedom
Multiple R-squared:  9.4078403693168134e-06,    Adjusted R-squared:  -0.24998824019953836 
F-statistic: 3.76317155104396e-05 on 1 and 4 DF,  p-value: 0.99539918397781646

> 
> anova(lm_REIC_Japan_BEIR_VII_vs_ln_cum_stem_cells)
Analysis of Variance Table

Response: REIC_Japan_BEIR_VII
                                    Df              Sum Sq
Ln_divisions_all_stem_cell_lifetime  1 0.00003770816081415
Residuals                            4 4.00812562517251791
                                                   Mean Sq
Ln_divisions_all_stem_cell_lifetime 3.7708160814148997e-05
Residuals                           1.0020314062931295e+00
                                                   F value Pr(>F)
Ln_divisions_all_stem_cell_lifetime 4.0000000000000003e-05 0.9954
Residuals                                                        
> 
> confint(lm_REIC_Japan_BEIR_VII_vs_ln_cum_stem_cells)
                                                   2.5 %              97.5 %
(Intercept)                         -7.01993473936624923 8.45544530541741501
Ln_divisions_all_stem_cell_lifetime -0.71621155915277923 0.71938346188252866
> 
> #Correlation coefficients (Pearson, Spearman)
> cor(REIC_Japan_BEIR_VII,Ln_divisions_all_stem_cell_lifetime,method="pearson")
[1] 0.0030672203000957714
> cor(REIC_Japan_BEIR_VII,Ln_divisions_all_stem_cell_lifetime,method="spearman")
[1] 0.31428571428571433
> 
> # ln10[REIC (Japan BEIR VII mixed ERR/EAR)] vs ln10[cumulative stem cell divisions]
> lm_ln_REIC_Japan_BEIR_VII_vs_ln_cum_stem_cells<-lm(ln10_REIC_Japan_BEIR_VII ~ Ln_divisions_all_stem_cell_lifetime,data=Tomasetti_and_Vogelstein_rad_gt_0_restricted)
> 
> summary(lm_ln_REIC_Japan_BEIR_VII_vs_ln_cum_stem_cells)

Call:
lm(formula = ln10_REIC_Japan_BEIR_VII ~ Ln_divisions_all_stem_cell_lifetime, 
    data = Tomasetti_and_Vogelstein_rad_gt_0_restricted)

Residuals:
                   4                    5                    6 
-0.42734598247531880  0.22538673172456558 -0.12968630988006358 
                   8                   10 
-0.33563110092455817  0.66727666155537502 

Coefficients:
                                                 Estimate            Std. Error
(Intercept)                         -1.256134631108021926  1.506081793850440942
Ln_divisions_all_stem_cell_lifetime  0.095352704371413244  0.142820410897879002
                                                 t value Pr(>|t|)
(Intercept)                         -0.83404000000000000  0.46546
Ln_divisions_all_stem_cell_lifetime  0.66764000000000001  0.55213

Residual standard error: 0.51902109318405099 on 3 degrees of freedom
Multiple R-squared:  0.1293607333756934,        Adjusted R-squared:  -0.16085235549907528 
F-statistic: 0.44574396653596288 on 1 and 3 DF,  p-value: 0.55213141649732478

> 
> anova(lm_ln_REIC_Japan_BEIR_VII_vs_ln_cum_stem_cells)
Analysis of Variance Table

Response: ln10_REIC_Japan_BEIR_VII
                                    Df              Sum Sq             Mean Sq
Ln_divisions_all_stem_cell_lifetime  1 0.12007580021000260 0.12007580021000258
Residuals                            3 0.80814868550990204 0.26938289516996733
                                                F value  Pr(>F)
Ln_divisions_all_stem_cell_lifetime 0.44574000000000003 0.55213
Residuals                                                      
> 
> confint(lm_ln_REIC_Japan_BEIR_VII_vs_ln_cum_stem_cells)
                                                   2.5 %              97.5 %
(Intercept)                         -6.04915907140241682 3.53688980918637252
Ln_divisions_all_stem_cell_lifetime -0.35916558460964276 0.54987099335246925
> 
> #Correlation coefficients (Pearson, Spearman)
> cor(Tomasetti_and_Vogelstein_rad_gt_0_restricted$ln10_REIC_Japan_BEIR_VII,Tomasetti_and_Vogelstein_rad_gt_0_restricted$Ln_divisions_all_stem_cell_lifetime,method="pearson")
[1] 0.35966753172297017
> cor(Tomasetti_and_Vogelstein_rad_gt_0_restricted$ln10_REIC_Japan_BEIR_VII,Tomasetti_and_Vogelstein_rad_gt_0_restricted$Ln_divisions_all_stem_cell_lifetime,method="spearman")
[1] 0.59999999999999987
> 
> # REIC (Japan ICRP mixed ERR/EAR) vs ln10[cumulative stem cell divisions]
> lm_REIC_Japan_ICRP_vs_ln_cum_stem_cells<-lm(REIC_Japan_ICRP ~ Ln_divisions_all_stem_cell_lifetime,data=Tomasetti_and_Vogelstein_rad_restricted)
> 
> summary(lm_REIC_Japan_ICRP_vs_ln_cum_stem_cells)

Call:
lm(formula = REIC_Japan_ICRP ~ Ln_divisions_all_stem_cell_lifetime, 
    data = Tomasetti_and_Vogelstein_rad_restricted)

Residuals:
                   4                    5                    6 
-0.37976468998873025  0.56895929149870639 -0.47706212346483734 
                   8                   10                   11 
-0.53033640319627540  1.57591136572839208 -0.75770744057725559 

Coefficients:
                                                Estimate           Std. Error
(Intercept)                         0.542980833554223108 2.796024336844828539
Ln_divisions_all_stem_cell_lifetime 0.018070098018137432 0.259377062472916919
                                                 t value Pr(>|t|)
(Intercept)                         0.194200000000000012  0.85549
Ln_divisions_all_stem_cell_lifetime 0.069669999999999996  0.94780

Residual standard error: 1.0042905535106548 on 4 degrees of freedom
Multiple R-squared:  0.0012119124427002258,     Adjusted R-squared:  -0.24848510944662472 
F-statistic: 0.0048535318264123738 on 1 and 4 DF,  p-value: 0.94780229561162743

> 
> anova(lm_REIC_Japan_ICRP_vs_ln_cum_stem_cells)
Analysis of Variance Table

Response: REIC_Japan_ICRP
                                    Df                Sum Sq
Ln_divisions_all_stem_cell_lifetime  1 0.0048952698503827797
Residuals                            4 4.0343980634829499365
                                                  Mean Sq               F value
Ln_divisions_all_stem_cell_lifetime 0.0048952698503827823 0.0048500000000000001
Residuals                           1.0085995158707374841                      
                                    Pr(>F)
Ln_divisions_all_stem_cell_lifetime 0.9478
Residuals                                 
> 
> confint(lm_REIC_Japan_ICRP_vs_ln_cum_stem_cells)
                                                   2.5 %              97.5 %
(Intercept)                         -7.22002725049250760 8.30598891760095448
Ln_divisions_all_stem_cell_lifetime -0.70207607748537504 0.73821627352164987
> 
> #Correlation coefficients (Pearson, Spearman)
> cor(REIC_Japan_ICRP,Ln_divisions_all_stem_cell_lifetime,method="pearson")
[1] 0.034812532839485502
> cor(REIC_Japan_ICRP,Ln_divisions_all_stem_cell_lifetime,method="spearman")
[1] 0.31428571428571433
> 
> # ln10[REIC (Japan ICRP mixed ERR/EAR)] vs ln10[cumulative stem cell divisions]
> lm_ln_REIC_Japan_ICRP_vs_ln_cum_stem_cells<-lm(ln10_REIC_Japan_ICRP ~ Ln_divisions_all_stem_cell_lifetime,data=Tomasetti_and_Vogelstein_rad_gt_0_restricted)
> 
> summary(lm_ln_REIC_Japan_ICRP_vs_ln_cum_stem_cells)

Call:
lm(formula = ln10_REIC_Japan_ICRP ~ Ln_divisions_all_stem_cell_lifetime, 
    data = Tomasetti_and_Vogelstein_rad_gt_0_restricted)

Residuals:
                   4                    5                    6 
-0.39492869148766446  0.19559954521249440 -0.20925752003181131 
                   8                   10 
-0.27589267407005241  0.68447934037703384 

Coefficients:
                                                Estimate           Std. Error
(Intercept)                         -1.51501546174518609  1.48212698129204967
Ln_divisions_all_stem_cell_lifetime  0.11960011550382264  0.14054879710735280
                                                 t value Pr(>|t|)
(Intercept)                         -1.02218999999999993  0.38193
Ln_divisions_all_stem_cell_lifetime  0.85094999999999998  0.45733

Residual standard error: 0.51076586225845233 on 3 degrees of freedom
Multiple R-squared:  0.19443998492112327,       Adjusted R-squared:  -0.074080020105169009 
F-statistic: 0.7241173144700509 on 1 and 3 DF,  p-value: 0.4573263852550597

> 
> anova(lm_ln_REIC_Japan_ICRP_vs_ln_cum_stem_cells)
Analysis of Variance Table

Response: ln10_REIC_Japan_ICRP
                                    Df              Sum Sq             Mean Sq
Ln_divisions_all_stem_cell_lifetime  1 0.18890900382533102 0.18890900382533102
Residuals                            3 0.78264529814586081 0.26088176604862029
                                                F value  Pr(>F)
Ln_divisions_all_stem_cell_lifetime 0.72411999999999999 0.45733
Residuals                                                      
> 
> confint(lm_ln_REIC_Japan_ICRP_vs_ln_cum_stem_cells)
                                                   2.5 %              97.5 %
(Intercept)                         -6.23180499731936433 3.20177407382899215
Ln_divisions_all_stem_cell_lifetime -0.32768888456254175 0.56688911557018706
> 
> #Correlation coefficients (Pearson, Spearman)
> cor(Tomasetti_and_Vogelstein_rad_gt_0_restricted$ln10_REIC_Japan_ICRP,Tomasetti_and_Vogelstein_rad_gt_0_restricted$Ln_divisions_all_stem_cell_lifetime,method="pearson")
[1] 0.44095349519095961
> cor(Tomasetti_and_Vogelstein_rad_gt_0_restricted$ln10_REIC_Japan_ICRP,Tomasetti_and_Vogelstein_rad_gt_0_restricted$Ln_divisions_all_stem_cell_lifetime,method="spearman")
[1] 0.59999999999999987
> 
> ################################################################
> #Regress REIC on extra risk score (ERS)                        #
> ################################################################
> 
> # REIC (Japan ERR) vs ERS
> lm_REIC_Japan_ERR_vs_ERS<-lm(REIC_Japan_ERR ~ ERS,data=Tomasetti_and_Vogelstein_rad_restricted)
> 
> summary(lm_REIC_Japan_ERR_vs_ERS)

Call:
lm(formula = REIC_Japan_ERR ~ ERS, data = Tomasetti_and_Vogelstein_rad_restricted)

Residuals:
                   4                    5                    6 
-1.22622431267017307  0.49613663940768543 -0.08137192229056156 
                   8                   10                   11 
-0.47683973679322639  1.84409451119259904 -0.55579517884632423 

Coefficients:
                        Estimate           Std. Error             t value
(Intercept) 1.898013723506763117 1.587910041909594394 1.19528999999999996
ERS         0.067322879923207041 0.096322204879477125 0.69893000000000005
            Pr(>|t|)
(Intercept)  0.29799
ERS          0.52310

Residual standard error: 1.1930389768683138 on 4 degrees of freedom
Multiple R-squared:  0.10883546667550609,       Adjusted R-squared:  -0.1139556666556174 
F-statistic: 0.48850896823505674 on 1 and 4 DF,  p-value: 0.52309921875004994

> 
> anova(lm_REIC_Japan_ERR_vs_ERS)
Analysis of Variance Table

Response: REIC_Japan_ERR
          Df              Sum Sq             Mean Sq F value Pr(>F)
ERS        1 0.69531533202536122 0.69531533202536133 0.48851 0.5231
Residuals  4 5.69336800130797283 1.42334200032699321               
> 
> confint(lm_REIC_Japan_ERR_vs_ERS)
                           2.5 %              97.5 %
(Intercept) -2.51073133984755303 6.30675878686107971
ERS         -0.20011043433627621 0.33475619418269031
> 
> #Correlation coefficients (Pearson, Spearman)
> cor(REIC_Japan_ERR,ERS,method="pearson")
[1] 0.3299022077457287
> cor(REIC_Japan_ERR,ERS,method="spearman")
[1] 0.37142857142857144
> 
> # ln10[REIC (Japan ERR)] vs ERS
> lm_ln_REIC_Japan_ERR_vs_ERS<-lm(ln10_REIC_Japan_ERR ~ ERS,data=Tomasetti_and_Vogelstein_rad_gt_0_restricted)
> 
> summary(lm_ln_REIC_Japan_ERR_vs_ERS)

Call:
lm(formula = ln10_REIC_Japan_ERR ~ ERS, data = Tomasetti_and_Vogelstein_rad_gt_0_restricted)

Residuals:
                    4                     5                     6 
-0.481276353595503914  0.376889281952221711 -0.073518394339334381 
                    8                    10 
-0.505807735632196165  0.683713201614812860 

Coefficients:
                         Estimate            Std. Error              t value
(Intercept) -0.085244672284319978  0.829295544403207630 -0.10279000000000001
ERS          0.010933927197771550  0.052806911530371425  0.20705000000000001
            Pr(>|t|)
(Intercept)  0.92461
ERS          0.84922

Residual standard error: 0.60618551098230289 on 3 degrees of freedom
Multiple R-squared:  0.014089227342708699,      Adjusted R-squared:  -0.31454769687638828 
F-statistic: 0.042871711315420023 on 1 and 3 DF,  p-value: 0.84922458785298316

> 
> anova(lm_ln_REIC_Japan_ERR_vs_ERS)
Analysis of Variance Table

Response: ln10_REIC_Japan_ERR
          Df               Sum Sq              Mean Sq              F value
ERS        1 0.015753676498044891 0.015753676498044891 0.042869999999999998
Residuals  3 1.102382621174627042 0.367460873724875736                     
           Pr(>F)
ERS       0.84922
Residuals        
> 
> confint(lm_ln_REIC_Japan_ERR_vs_ERS)
                           2.5 %              97.5 %
(Intercept) -2.72443321355854939 2.55394386898990922
ERS         -0.15712123329550262 0.17898908769104574
> 
> #Correlation coefficients (Pearson, Spearman)
> cor(Tomasetti_and_Vogelstein_rad_gt_0_restricted$ln10_REIC_Japan_ERR,Tomasetti_and_Vogelstein_rad_gt_0_restricted$ERS,method="pearson")
[1] 0.11869805113273221
> cor(Tomasetti_and_Vogelstein_rad_gt_0_restricted$ln10_REIC_Japan_ERR,Tomasetti_and_Vogelstein_rad_gt_0_restricted$ERS,method="spearman")
[1] 0.19999999999999996
> 
> # REIC (Japan EAR) vs ERS
> lm_REIC_Japan_EAR_vs_ERS<-lm(REIC_Japan_EAR ~ ERS,data=Tomasetti_and_Vogelstein_rad_restricted)
> 
> summary(lm_REIC_Japan_EAR_vs_ERS)

Call:
lm(formula = REIC_Japan_EAR ~ ERS, data = Tomasetti_and_Vogelstein_rad_restricted)

Residuals:
                   4                    5                    6 
-0.82048582879415399  0.71008956030718884 -0.25474318370068716 
                   8                   10                   11 
-0.29542191026013565  1.03646425154160826 -0.37590288909382041 

Coefficients:
                        Estimate           Std. Error t value Pr(>|t|)
(Intercept) 1.858471162067802940 1.061691296641396942 1.75048  0.15493
ERS         0.074362529273974895 0.064401914399929622 1.15466  0.31251

Residual standard error: 0.79767686132383564 on 4 degrees of freedom
Multiple R-squared:  0.24998791791155106,       Adjusted R-squared:  0.062484897389438854 
F-statistic: 1.3332474176439733 on 1 and 4 DF,  p-value: 0.31251359262321737

> 
> anova(lm_REIC_Japan_EAR_vs_ERS)
Analysis of Variance Table

Response: REIC_Japan_EAR
          Df              Sum Sq             Mean Sq F value  Pr(>F)
ERS        1 0.84832983296754993 0.84832983296754993 1.33325 0.31251
Residuals  4 2.54515350036578347 0.63628837509144587                
> 
> confint(lm_REIC_Japan_EAR_vs_ERS)
                          2.5 %              97.5 %
(Intercept) -1.0892564417233022 4.80619876585890804
ERS         -0.1044458507270770 0.25317090927502678
> 
> #Correlation coefficients (Pearson, Spearman)
> cor(REIC_Japan_EAR,ERS,method="pearson")
[1] 0.4999879177655705
> cor(REIC_Japan_EAR,ERS,method="spearman")
[1] 0.77142857142857146
> 
> # ln10[REIC (Japan EAR)] vs ERS
> lm_ln_REIC_Japan_EAR_vs_ERS<-lm(ln10_REIC_Japan_EAR ~ ERS,data=Tomasetti_and_Vogelstein_rad_gt_0_restricted)
> 
> summary(lm_ln_REIC_Japan_EAR_vs_ERS)

Call:
lm(formula = ln10_REIC_Japan_EAR ~ ERS, data = Tomasetti_and_Vogelstein_rad_gt_0_restricted)

Residuals:
                   4                    5                    6 
-0.47639419057308041  0.61319581003580392 -0.48777963839115718 
                   8                   10 
-0.11159173086679181  0.46256974979522558 

Coefficients:
                        Estimate           Std. Error             t value
(Intercept) 0.688379581196657764 0.815997917730219346 0.84360000000000002
ERS         0.071869079924445911 0.051960160815233143 1.38315999999999995
            Pr(>|t|)
(Intercept)  0.46084
ERS          0.26058

Residual standard error: 0.59646541942505449 on 3 degrees of freedom
Multiple R-squared:  0.38939058065030158,       Adjusted R-squared:  0.18585410753373544 
F-statistic: 1.9131243392789659 on 1 and 3 DF,  p-value: 0.26058000574374457

> 
> anova(lm_ln_REIC_Japan_EAR_vs_ERS)
Analysis of Variance Table

Response: ln10_REIC_Japan_EAR
          Df              Sum Sq             Mean Sq            F value  Pr(>F)
ERS        1 0.68063415274742134 0.68063415274742134 1.9131199999999999 0.26058
Residuals  3 1.06731298970971844 0.35577099656990613                           
> 
> confint(lm_ln_REIC_Japan_EAR_vs_ERS)
                            2.5 %              97.5 %
(Intercept) -1.908489977203077892 3.28524913959639342
ERS         -0.093491341883940121 0.23722950173283194
> 
> #Correlation coefficients (Pearson, Spearman)
> cor(Tomasetti_and_Vogelstein_rad_gt_0_restricted$ln10_REIC_Japan_EAR,Tomasetti_and_Vogelstein_rad_gt_0_restricted$ERS,method="pearson")
[1] 0.62401168310401189
> cor(Tomasetti_and_Vogelstein_rad_gt_0_restricted$ln10_REIC_Japan_EAR,Tomasetti_and_Vogelstein_rad_gt_0_restricted$ERS,method="spearman")
[1] 0.69999999999999984
> 
> # REIC (Japan BEIR VII mixed ERR/EAR) vs ERS
> lm_REIC_Japan_BEIR_VII_vs_ERS<-lm(REIC_Japan_BEIR_VII ~ ERS,data=Tomasetti_and_Vogelstein_rad_restricted)
> 
> summary(lm_REIC_Japan_BEIR_VII_vs_ERS)

Call:
lm(formula = REIC_Japan_BEIR_VII ~ ERS, data = Tomasetti_and_Vogelstein_rad_restricted)

Residuals:
                   4                    5                    6 
-0.95562265290876558  0.61697825613523971 -0.12090452582990069 
                   8                   10                   11 
-0.38937080529969315  1.32916091865864638 -0.48024119075552735 

Coefficients:
                        Estimate           Std. Error             t value
(Intercept) 1.674814999447505226 1.237417849050803875 1.35348000000000002
ERS         0.059917328218947928 0.075061440781907601 0.79823999999999995
            Pr(>|t|)
(Intercept)  0.24733
ERS          0.46944

Residual standard error: 0.92970488606193424 on 4 degrees of freedom
Multiple R-squared:  0.13740922883139234,       Adjusted R-squared:  -0.078238463960759397 
F-statistic: 0.63719313224385721 on 1 and 4 DF,  p-value: 0.46943667983451515

> 
> anova(lm_REIC_Japan_BEIR_VII_vs_ERS)
Analysis of Variance Table

Response: REIC_Japan_BEIR_VII
          Df              Sum Sq             Mean Sq             F value
ERS        1 0.55075863266359615 0.55075863266359615 0.63719000000000003
Residuals  4 3.45740470066973682 0.86435117516743420                    
           Pr(>F)
ERS       0.46944
Residuals        
> 
> confint(lm_REIC_Japan_BEIR_VII_vs_ERS)
                           2.5 %              97.5 %
(Intercept) -1.76080773063398111 5.11043772952899111
ERS         -0.14848664162907341 0.26832129806696925
> 
> #Correlation coefficients (Pearson, Spearman)
> cor(REIC_Japan_BEIR_VII,ERS,method="pearson")
[1] 0.37068750832930986
> cor(REIC_Japan_BEIR_VII,ERS,method="spearman")
[1] 0.65714285714285714
> 
> # ln10[REIC (Japan BEIR VII mixed ERR/EAR)] vs ERS
> lm_ln_REIC_Japan_BEIR_VII_vs_ERS<-lm(ln10_REIC_Japan_BEIR_VII ~ ERS,data=Tomasetti_and_Vogelstein_rad_gt_0_restricted)
> 
> summary(lm_ln_REIC_Japan_BEIR_VII_vs_ERS)

Call:
lm(formula = ln10_REIC_Japan_BEIR_VII ~ ERS, data = Tomasetti_and_Vogelstein_rad_gt_0_restricted)

Residuals:
                   4                    5                    6 
-0.42054660557468582  0.41600693095732744 -0.11379692892071772 
                   8                   10 
-0.43287103687018968  0.55120764040826564 

Coefficients:
                        Estimate           Std. Error             t value
(Intercept) 0.089426229242577274 0.729948061118522507 0.12250999999999999
ERS         0.023720839536598304 0.046480778710792842 0.51034000000000002
            Pr(>|t|)
(Intercept)  0.91024
ERS          0.64499

Residual standard error: 0.53356603855637619 on 3 degrees of freedom
Multiple R-squared:  0.079879742840619272,      Adjusted R-squared:  -0.2268270095458409 
F-statistic: 0.2604433786314827 on 1 and 3 DF,  p-value: 0.64499422143421148

> 
> anova(lm_ln_REIC_Japan_BEIR_VII_vs_ERS)
Analysis of Variance Table

Response: ln10_REIC_Japan_BEIR_VII
          Df               Sum Sq              Mean Sq F value  Pr(>F)
ERS        1 0.074146333217672042 0.074146333217672056 0.26044 0.64499
Residuals  3 0.854078152502232846 0.284692717500744263                
> 
> confint(lm_ln_REIC_Japan_BEIR_VII_vs_ERS)
                           2.5 %              97.5 %
(Intercept) -2.23359428091307111 2.41244673939822585
ERS         -0.12420174293827403 0.17164342201147065
> 
> #Correlation coefficients (Pearson, Spearman)
> cor(Tomasetti_and_Vogelstein_rad_gt_0_restricted$ln10_REIC_Japan_BEIR_VII,Tomasetti_and_Vogelstein_rad_gt_0_restricted$ERS,method="pearson")
[1] 0.28263004589147872
> cor(Tomasetti_and_Vogelstein_rad_gt_0_restricted$ln10_REIC_Japan_BEIR_VII,Tomasetti_and_Vogelstein_rad_gt_0_restricted$ERS,method="spearman")
[1] 0.59999999999999987
> 
> # REIC (Japan ICRP mixed ERR/EAR) vs ERS
> lm_REIC_Japan_ICRP_vs_ERS<-lm(REIC_Japan_ICRP ~ ERS,data=Tomasetti_and_Vogelstein_rad_restricted)
> 
> summary(lm_REIC_Japan_ICRP_vs_ERS)

Call:
lm(formula = REIC_Japan_ICRP ~ ERS, data = Tomasetti_and_Vogelstein_rad_restricted)

Residuals:
                   4                    5                    6 
-0.94891501343286244  0.63144097008628863 -0.16181816555377510 
                   8                   10                   11 
-0.36960903175987797  1.30395712404777586 -0.45505588338754943 

Coefficients:
                        Estimate           Std. Error             t value
(Intercept) 1.772574464973498243 1.221555660066058868 1.45107999999999993
ERS         0.066083981343846243 0.074099244576266002 0.89183000000000001
            Pr(>|t|)
(Intercept)  0.22038
ERS          0.42288

Residual standard error: 0.91778720230291344 on 4 degrees of freedom
Multiple R-squared:  0.16586067987699907,       Adjusted R-squared:  -0.042674150153751089 
F-statistic: 0.79536200188976358 on 1 and 4 DF,  p-value: 0.42288425847473537

> 
> anova(lm_REIC_Japan_ICRP_vs_ERS)
Analysis of Variance Table

Response: REIC_Japan_ICRP
          Df             Sum Sq             Mean Sq             F value  Pr(>F)
ERS        1 0.6699599384892968 0.66995993848929680 0.79535999999999996 0.42288
Residuals  4 3.3693333948440358 0.84233334871100884                            
> 
> confint(lm_REIC_Japan_ICRP_vs_ERS)
                           2.5 %              97.5 %
(Intercept) -1.61900776814357061 5.16415669809056688
ERS         -0.13964850355878164 0.27181646624647415
> 
> #Correlation coefficients (Pearson, Spearman)
> cor(REIC_Japan_ICRP,ERS,method="pearson")
[1] 0.40725996596400055
> cor(REIC_Japan_ICRP,ERS,method="spearman")
[1] 0.65714285714285714
> 
> # ln10[REIC (Japan ICRP mixed ERR/EAR)] vs ERS
> lm_ln_REIC_Japan_ICRP_vs_ERS<-lm(ln10_REIC_Japan_ICRP ~ ERS,data=Tomasetti_and_Vogelstein_rad_gt_0_restricted)
> 
> summary(lm_ln_REIC_Japan_ICRP_vs_ERS)

Call:
lm(formula = ln10_REIC_Japan_ICRP ~ ERS, data = Tomasetti_and_Vogelstein_rad_gt_0_restricted)

Residuals:
                   4                    5                    6 
-0.42028832916396658  0.44046738916199912 -0.16455411594093741 
                   8                   10 
-0.38193066167017864  0.52630571761308365 

Coefficients:
                       Estimate          Std. Error             t value
(Intercept) 0.23345864528596477 0.71549905932157476 0.32629000000000002
ERS         0.03384598095137651 0.04556071207743996 0.74287999999999998
            Pr(>|t|)
(Intercept)  0.76564
ERS          0.51144

Residual standard error: 0.52300433278503966 on 3 degrees of freedom
Multiple R-squared:  0.15537341075959191,       Adjusted R-squared:  -0.12616878565387735 
F-statistic: 0.55186544943839411 on 1 and 3 DF,  p-value: 0.51143916498016262

> 
> anova(lm_ln_REIC_Japan_ICRP_vs_ERS)
Analysis of Variance Table

Response: ln10_REIC_Japan_ICRP
          Df              Sum Sq             Mean Sq             F value
ERS        1 0.15095370563541866 0.15095370563541866 0.55186999999999997
Residuals  3 0.82060059633577354 0.27353353211192449                    
           Pr(>F)
ERS       0.51144
Residuals        
> 
> confint(lm_ln_REIC_Japan_ICRP_vs_ERS)
                           2.5 %              97.5 %
(Intercept) -2.04357869248594914 2.51049598305787880
ERS         -0.11114853886556711 0.17884050076832012
> 
> #Correlation coefficients (Pearson, Spearman)
> cor(Tomasetti_and_Vogelstein_rad_gt_0_restricted$ln10_REIC_Japan_ICRP,Tomasetti_and_Vogelstein_rad_gt_0_restricted$ERS,method="pearson")
[1] 0.39417434056466943
> cor(Tomasetti_and_Vogelstein_rad_gt_0_restricted$ln10_REIC_Japan_ICRP,Tomasetti_and_Vogelstein_rad_gt_0_restricted$ERS,method="spearman")
[1] 0.59999999999999987
> 
> ################################################################
> #Regress REIC on log10[numbers of stem cells]                  #
> ################################################################
> 
> # REIC (Japan ERR) vs log10[numbers of stem cells]
> lm_REIC_Japan_ERR_vs_ln10_stem_cells<-lm(REIC_Japan_ERR ~ ln10_Number_stem_cells,data=Tomasetti_and_Vogelstein_rad_restricted)
> 
> summary(lm_REIC_Japan_ERR_vs_ln10_stem_cells)

Call:
lm(formula = REIC_Japan_ERR ~ ln10_Number_stem_cells, data = Tomasetti_and_Vogelstein_rad_restricted)

Residuals:
                   4                    5                    6 
-0.71989353614975093  0.47212480212332997 -0.22078815244092453 
                   8                   10                   11 
-0.65364733412887599  2.05666602734590098 -0.93446180674967982 

Coefficients:
                                   Estimate           Std. Error
(Intercept)            0.135968143435775568 3.429440186735485785
ln10_Number_stem_cells 0.083351952083333042 0.400499855769036850
                                    t value Pr(>|t|)
(Intercept)            0.039649999999999998  0.97027
ln10_Number_stem_cells 0.208119999999999999  0.84530

Residual standard error: 1.257004852233564 on 4 degrees of freedom
Multiple R-squared:  0.010712463837635638,      Adjusted R-squared:  -0.23660942020295539 
F-statistic: 0.043313853439178408 on 1 and 4 DF,  p-value: 0.84530282599637796

> 
> anova(lm_REIC_Japan_ERR_vs_ln10_stem_cells)
Analysis of Variance Table

Response: REIC_Japan_ERR
                       Df               Sum Sq              Mean Sq
ln10_Number_stem_cells  1 0.068438539178438951 0.068438539178438951
Residuals               4 6.320244794154896262 1.580061198538724065
                                    F value Pr(>F)
ln10_Number_stem_cells 0.043310000000000001 0.8453
Residuals                                         
> 
> confint(lm_REIC_Japan_ERR_vs_ln10_stem_cells)
                                     2.5 %             97.5 %
(Intercept)            -9.3856842765945689 9.6576205634661196
ln10_Number_stem_cells -1.0286139120990316 1.1953178162656977
> 
> #Correlation coefficients (Pearson, Spearman)
> cor(REIC_Japan_ERR,ln10_Number_stem_cells,method="pearson")
[1] 0.10350103302690139
> cor(REIC_Japan_ERR,ln10_Number_stem_cells,method="spearman")
[1] -0.19999999999999998
> 
> # ln10[REIC (Japan ERR)] vs log10[numbers of stem cells]
> lm_ln_REIC_Japan_ERR_vs_ln10_stem_cells<-lm(ln10_REIC_Japan_ERR ~ ln10_Number_stem_cells,data=Tomasetti_and_Vogelstein_rad_gt_0_restricted)
> 
> summary(lm_ln_REIC_Japan_ERR_vs_ln10_stem_cells)

Call:
lm(formula = ln10_REIC_Japan_ERR ~ ln10_Number_stem_cells, data = Tomasetti_and_Vogelstein_rad_gt_0_restricted)

Residuals:
                    4                     5                     6 
-0.466274184362743260  0.358624049457845206 -0.025136518597279223 
                    8                    10 
-0.542724202301025027  0.675510855803202359 

Coefficients:
                                    Estimate            Std. Error
(Intercept)            -0.656829278320197996  1.745266994354823353
ln10_Number_stem_cells  0.049650294166443683  0.209147608028525611
                                    t value Pr(>|t|)
(Intercept)            -0.37635000000000002  0.73170
ln10_Number_stem_cells  0.23738999999999999  0.82764

Residual standard error: 0.60484685237701141 on 3 degrees of freedom
Multiple R-squared:  0.018438855105992583,      Adjusted R-squared:  -0.30874819319200975 
F-statistic: 0.056355699902883818 on 1 and 3 DF,  p-value: 0.82763992944338793

> 
> anova(lm_ln_REIC_Japan_ERR_vs_ln10_stem_cells)
Analysis of Variance Table

Response: ln10_REIC_Japan_ERR
                       Df               Sum Sq              Mean Sq F value
ln10_Number_stem_cells  1 0.020617153181537434 0.020617153181537434 0.05636
Residuals               3 1.097519144491134524 0.365839714830378193        
                        Pr(>F)
ln10_Number_stem_cells 0.82764
Residuals                     
> 
> confint(lm_ln_REIC_Japan_ERR_vs_ln10_stem_cells)
                                      2.5 %             97.5 %
(Intercept)            -6.21104777623830717 4.8973892195979110
ln10_Number_stem_cells -0.61595073826286284 0.7152513265957503
> 
> #Correlation coefficients (Pearson, Spearman)
> cor(Tomasetti_and_Vogelstein_rad_gt_0_restricted$ln10_REIC_Japan_ERR,Tomasetti_and_Vogelstein_rad_gt_0_restricted$ln10_Number_stem_cells,method="pearson")
[1] 0.13578974595304558
> cor(Tomasetti_and_Vogelstein_rad_gt_0_restricted$ln10_REIC_Japan_ERR,Tomasetti_and_Vogelstein_rad_gt_0_restricted$ln10_Number_stem_cells,method="spearman")
[1] 0.19999999999999996
> 
> # REIC (Japan EAR) vs log10[numbers of stem cells]
> lm_REIC_Japan_EAR_vs_ln10_stem_cells<-lm(REIC_Japan_EAR ~ ln10_Number_stem_cells,data=Tomasetti_and_Vogelstein_rad_restricted)
> 
> summary(lm_REIC_Japan_EAR_vs_ln10_stem_cells)

Call:
lm(formula = REIC_Japan_EAR ~ ln10_Number_stem_cells, data = Tomasetti_and_Vogelstein_rad_restricted)

Residuals:
                   4                    5                    6 
-0.34697496370106518  0.69449599501246317 -0.24162637312756241 
                   8                   10                   11 
-0.46851349430891437  1.23031953458538990 -0.86770069846031117 

Coefficients:
                                   Estimate           Std. Error
(Intercept)            -0.64705598803295661  2.42001535138522739
ln10_Number_stem_cells  0.15812013614046752  0.28261632990054969
                                    t value Pr(>|t|)
(Intercept)            -0.26738000000000001  0.80240
ln10_Number_stem_cells  0.55949000000000004  0.60567

Residual standard error: 0.88701679385947341 on 4 degrees of freedom
Multiple R-squared:  0.072576800527985083,      Adjusted R-squared:  -0.15927899934001855 
F-statistic: 0.3130255985371222 on 1 and 4 DF,  p-value: 0.6056748982884631

> 
> anova(lm_REIC_Japan_EAR_vs_ln10_stem_cells)
Analysis of Variance Table

Response: REIC_Japan_EAR
                       Df              Sum Sq             Mean Sq
ln10_Number_stem_cells  1 0.24628816297837527 0.24628816297837527
Residuals               4 3.14719517035495855 0.78679879258873964
                                   F value  Pr(>F)
ln10_Number_stem_cells 0.31302999999999997 0.60567
Residuals                                         
> 
> confint(lm_REIC_Japan_EAR_vs_ln10_stem_cells)
                                      2.5 %              97.5 %
(Intercept)            -7.36609576488998918 6.07198378882407575
ln10_Number_stem_cells -0.62654858966087834 0.94278886194181333
> 
> #Correlation coefficients (Pearson, Spearman)
> cor(REIC_Japan_EAR,ln10_Number_stem_cells,method="pearson")
[1] 0.26940081760823459
> cor(REIC_Japan_EAR,ln10_Number_stem_cells,method="spearman")
[1] 0.14285714285714285
> 
> # ln10[REIC (Japan EAR)] vs log10[numbers of stem cells]
> lm_ln_REIC_Japan_EAR_vs_ln10_stem_cells<-lm(ln10_REIC_Japan_EAR ~ ln10_Number_stem_cells,data=Tomasetti_and_Vogelstein_rad_gt_0_restricted)
> 
> summary(lm_ln_REIC_Japan_EAR_vs_ln10_stem_cells)

Call:
lm(formula = ln10_REIC_Japan_EAR ~ ln10_Number_stem_cells, data = Tomasetti_and_Vogelstein_rad_gt_0_restricted)

Residuals:
                   4                    5                    6 
-0.41957376506860877  0.49156639347701636 -0.10637431223437413 
                   8                   10 
-0.35112676739689530  0.38550845122286193 

Coefficients:
                                   Estimate           Std. Error
(Intercept)            -3.29515078047046917  1.39471172338494553
ln10_Number_stem_cells  0.35382636816128460  0.16713810653546315
                                   t value Pr(>|t|)  
(Intercept)            -2.3626000000000000 0.099166 .
ln10_Number_stem_cells  2.1169699999999998 0.124540  
---
Signif. codes:  
0 ‘***’ 0.001 ‘**’ 0.01 ‘*’ 0.050000000000000003 ‘.’ 0.10000000000000001 ‘ ’ 1

Residual standard error: 0.48335698697754376 on 3 degrees of freedom
Multiple R-squared:  0.5990142301472855,        Adjusted R-squared:  0.4653523068630474 
F-statistic: 4.4815622536977466 on 1 and 3 DF,  p-value: 0.1245399900970747

> 
> anova(lm_ln_REIC_Japan_EAR_vs_ln10_stem_cells)
Analysis of Variance Table

Response: ln10_REIC_Japan_EAR
                       Df              Sum Sq             Mean Sq F value
ln10_Number_stem_cells  1 1.04704521187711141 1.04704521187711141 4.48156
Residuals               3 0.70090193058002825 0.23363397686000942        
                        Pr(>F)
ln10_Number_stem_cells 0.12454
Residuals                     
> 
> confint(lm_ln_REIC_Japan_EAR_vs_ln10_stem_cells)
                                      2.5 %              97.5 %
(Intercept)            -7.73374595149276178 1.14344439055182345
ln10_Number_stem_cells -0.17808168145461484 0.88573441777718398
> 
> #Correlation coefficients (Pearson, Spearman)
> cor(Tomasetti_and_Vogelstein_rad_gt_0_restricted$ln10_REIC_Japan_EAR,Tomasetti_and_Vogelstein_rad_gt_0_restricted$ln10_Number_stem_cells,method="pearson")
[1] 0.77396009596573256
> cor(Tomasetti_and_Vogelstein_rad_gt_0_restricted$ln10_REIC_Japan_EAR,Tomasetti_and_Vogelstein_rad_gt_0_restricted$ln10_Number_stem_cells,method="spearman")
[1] 0.69999999999999984
> 
> # REIC (Japan BEIR VII mixed ERR/EAR) vs log10[numbers of stem cells]
> lm_REIC_Japan_BEIR_VII_vs_ln10_stem_cells<-lm(REIC_Japan_BEIR_VII ~ ln10_Number_stem_cells,data=Tomasetti_and_Vogelstein_rad_restricted)
> 
> summary(lm_REIC_Japan_BEIR_VII_vs_ln10_stem_cells)

Call:
lm(formula = REIC_Japan_BEIR_VII ~ ln10_Number_stem_cells, data = Tomasetti_and_Vogelstein_rad_restricted)

Residuals:
                   4                    5                    6 
-0.51562359604108887  0.59696297226113937 -0.22426261266091735 
                   8                   10                   11 
-0.54397611453597450  1.51327229438931887 -0.82637294341247758 

Coefficients:
                                   Estimate           Std. Error
(Intercept)            0.037248849175068058 2.708178049986703861
ln10_Number_stem_cells 0.082373895639573314 0.316268795884441511
                                   t value Pr(>|t|)
(Intercept)            0.01375000000000000  0.98968
ln10_Number_stem_cells 0.26046000000000002  0.80737

Residual standard error: 0.99263808790501151 on 4 degrees of freedom
Multiple R-squared:  0.016676425967620118,      Adjusted R-squared:  -0.22915446754047486 
F-statistic: 0.067836982283396283 on 1 and 4 DF,  p-value: 0.80737091835771302

> 
> anova(lm_REIC_Japan_BEIR_VII_vs_ln10_stem_cells)
Analysis of Variance Table

Response: REIC_Japan_BEIR_VII
                       Df               Sum Sq              Mean Sq
ln10_Number_stem_cells  1 0.066841839094462854 0.066841839094462854
Residuals               4 3.941321494238869683 0.985330373559717421
                                    F value  Pr(>F)
ln10_Number_stem_cells 0.067839999999999998 0.80737
Residuals                                          
> 
> confint(lm_REIC_Japan_BEIR_VII_vs_ln10_stem_cells)
                                      2.5 %              97.5 %
(Intercept)            -7.48185884171462146 7.55635654006475743
ln10_Number_stem_cells -0.79572905462058452 0.96047684589973115
> 
> #Correlation coefficients (Pearson, Spearman)
> cor(REIC_Japan_BEIR_VII,ln10_Number_stem_cells,method="pearson")
[1] 0.12913723695208995
> cor(REIC_Japan_BEIR_VII,ln10_Number_stem_cells,method="spearman")
[1] 0.085714285714285715
> 
> # ln10[REIC (Japan BEIR VII mixed ERR/EAR)] vs log10[numbers of stem cells]
> lm_ln_REIC_Japan_BEIR_VII_vs_ln10_stem_cells<-lm(ln10_REIC_Japan_BEIR_VII ~ ln10_Number_stem_cells,data=Tomasetti_and_Vogelstein_rad_gt_0_restricted)
> 
> summary(lm_ln_REIC_Japan_BEIR_VII_vs_ln10_stem_cells)

Call:
lm(formula = ln10_REIC_Japan_BEIR_VII ~ ln10_Number_stem_cells, 
    data = Tomasetti_and_Vogelstein_rad_gt_0_restricted)

Residuals:
                    4                     5                     6 
-0.380609021712412565  0.376658954488010789 -0.020044847270349594 
                    8                    10 
-0.513511721537850407  0.537506636032601737 

Coefficients:
                                   Estimate           Std. Error
(Intercept)            -1.11055422158700168  1.52661473376971268
ln10_Number_stem_cells  0.10285599230492692  0.18294497116017008
                                    t value Pr(>|t|)
(Intercept)            -0.72746000000000000  0.51957
ln10_Number_stem_cells  0.56222000000000005  0.61324

Residual standard error: 0.5290698325813028 on 3 degrees of freedom
Multiple R-squared:  0.095321577741465366,      Adjusted R-squared:  -0.2062378963447129 
F-statistic: 0.3160954502600864 on 1 and 3 DF,  p-value: 0.61323524373657023

> 
> anova(lm_ln_REIC_Japan_BEIR_VII_vs_ln10_stem_cells)
Analysis of Variance Table

Response: ln10_REIC_Japan_BEIR_VII
                       Df               Sum Sq              Mean Sq
ln10_Number_stem_cells  1 0.088479822477081582 0.088479822477081582
Residuals               3 0.839744663242823375 0.279914887747607810
                                   F value  Pr(>F)
ln10_Number_stem_cells 0.31609999999999999 0.61324
Residuals                                         
> 
> confint(lm_ln_REIC_Japan_BEIR_VII_vs_ln10_stem_cells)
                                      2.5 %              97.5 %
(Intercept)            -5.96892364066409442 3.74781519749009107
ln10_Number_stem_cells -0.47935655523399079 0.68506853984384464
> 
> #Correlation coefficients (Pearson, Spearman)
> cor(Tomasetti_and_Vogelstein_rad_gt_0_restricted$ln10_REIC_Japan_BEIR_VII,Tomasetti_and_Vogelstein_rad_gt_0_restricted$ln10_Number_stem_cells,method="pearson")
[1] 0.30874192741101014
> cor(Tomasetti_and_Vogelstein_rad_gt_0_restricted$ln10_REIC_Japan_BEIR_VII,Tomasetti_and_Vogelstein_rad_gt_0_restricted$ln10_Number_stem_cells,method="spearman")
[1] 0.59999999999999987
> 
> # REIC (Japan ICRP mixed ERR/EAR) vs log10[numbers of stem cells]
> lm_REIC_Japan_ICRP_vs_ln10_stem_cells<-lm(REIC_Japan_ICRP ~ ln10_Number_stem_cells,data=Tomasetti_and_Vogelstein_rad_restricted)
> 
> summary(lm_REIC_Japan_ICRP_vs_ln10_stem_cells)

Call:
lm(formula = REIC_Japan_ICRP ~ ln10_Number_stem_cells, data = Tomasetti_and_Vogelstein_rad_restricted)

Residuals:
                   4                    5                    6 
-0.48723706573837988  0.61237380470343128 -0.22981875979124416 
                   8                   10                   11 
-0.53401488039543876  1.49574788840143080 -0.85705098717979955 

Coefficients:
                                   Estimate           Std. Error
(Intercept)            -0.18744994970863435  2.70159662117201949
ln10_Number_stem_cells  0.10903178828145021  0.31550019776127547
                                     t value Pr(>|t|)
(Intercept)            -0.069379999999999997  0.94801
ln10_Number_stem_cells  0.345579999999999998  0.74706

Residual standard error: 0.990225773502595 on 4 degrees of freedom
Multiple R-squared:  0.028991458068098018,      Adjusted R-squared:  -0.21376067741487748 
F-statistic: 0.11942823081830818 on 1 and 4 DF,  p-value: 0.74706499736965548

> 
> anova(lm_REIC_Japan_ICRP_vs_ln10_stem_cells)
Analysis of Variance Table

Response: REIC_Japan_ICRP
                       Df              Sum Sq             Mean Sq
ln10_Number_stem_cells  1 0.11710500329808124 0.11710500329808123
Residuals               4 3.92218833003525091 0.98054708250881262
                                   F value  Pr(>F)
ln10_Number_stem_cells 0.11942999999999999 0.74706
Residuals                                         
> 
> confint(lm_REIC_Japan_ICRP_vs_ln10_stem_cells)
                                      2.5 %              97.5 %
(Intercept)            -7.68828466478058647 7.31338476536331772
ln10_Number_stem_cells -0.76693719148177908 0.98500076804467951
> 
> #Correlation coefficients (Pearson, Spearman)
> cor(REIC_Japan_ICRP,ln10_Number_stem_cells,method="pearson")
[1] 0.17026878183653676
> cor(REIC_Japan_ICRP,ln10_Number_stem_cells,method="spearman")
[1] 0.085714285714285715
> 
> # ln10[REIC (Japan ICRP mixed ERR/EAR)] vs log10[numbers of stem cells]
> lm_ln_REIC_Japan_ICRP_vs_ln10_stem_cells<-lm(ln10_REIC_Japan_ICRP ~ ln10_Number_stem_cells,data=Tomasetti_and_Vogelstein_rad_gt_0_restricted)
> 
> summary(lm_ln_REIC_Japan_ICRP_vs_ln10_stem_cells)

Call:
lm(formula = ln10_REIC_Japan_ICRP ~ ln10_Number_stem_cells, data = Tomasetti_and_Vogelstein_rad_gt_0_restricted)

Residuals:
                    4                     5                     6 
-0.367624567587554740  0.384161409001669563 -0.024229873680762237 
                    8                    10 
-0.496670067860182363  0.504363100126829611 

Coefficients:
                                   Estimate           Std. Error
(Intercept)            -1.50214698265528690  1.47542989287980708
ln10_Number_stem_cells  0.14960037673269139  0.17681113199741103
                                    t value Pr(>|t|)
(Intercept)            -1.01811000000000007  0.38358
ln10_Number_stem_cells  0.84609999999999996  0.45964

Residual standard error: 0.51133100522605213 on 3 degrees of freedom
Multiple R-squared:  0.19265635577442722,       Adjusted R-squared:  -0.076458192300763672 
F-statistic: 0.71588978430329508 on 1 and 3 DF,  p-value: 0.45964421044883691

> 
> anova(lm_ln_REIC_Japan_ICRP_vs_ln10_stem_cells)
Analysis of Variance Table

Response: ln10_REIC_Japan_ICRP
                       Df              Sum Sq             Mean Sq
ln10_Number_stem_cells  1 0.18717611125473729 0.18717611125473729
Residuals               3 0.78437819071645487 0.26145939690548498
                                   F value  Pr(>F)
ln10_Number_stem_cells 0.71589000000000003 0.45964
Residuals                                         
> 
> confint(lm_ln_REIC_Japan_ICRP_vs_ln10_stem_cells)
                                      2.5 %              97.5 %
(Intercept)            -6.19762339395576500 3.19332942864519165
ln10_Number_stem_cells -0.41309155702549932 0.71229231049088204
> 
> #Correlation coefficients (Pearson, Spearman)
> cor(Tomasetti_and_Vogelstein_rad_gt_0_restricted$ln10_REIC_Japan_ICRP,Tomasetti_and_Vogelstein_rad_gt_0_restricted$ln10_Number_stem_cells,method="pearson")
[1] 0.43892636714422539
> cor(Tomasetti_and_Vogelstein_rad_gt_0_restricted$ln10_REIC_Japan_ICRP,Tomasetti_and_Vogelstein_rad_gt_0_restricted$ln10_Number_stem_cells,method="spearman")
[1] 0.59999999999999987
> 
> #############################################################################################
> #Regress lifetime baseline cancer risk on ln[stem cell divisions over lifetime]             #
> # (restricting to radiation cancer data)                                                    #
> #############################################################################################
> 
> # lifetime risk vs ln10[cumulative stem cell divisions]
> lm_lifetime_risk_vs_ln_cum_stem_cells_rad<-lm(Lifetime_cancer_incidence ~ Ln_divisions_all_stem_cell_lifetime,data=Tomasetti_and_Vogelstein_rad_restricted)
> 
> summary(lm_lifetime_risk_vs_ln_cum_stem_cells_rad)

Call:
lm(formula = Lifetime_cancer_incidence ~ Ln_divisions_all_stem_cell_lifetime, 
    data = Tomasetti_and_Vogelstein_rad_restricted)

Residuals:
                    4                     5                     6 
 0.152200389303437406 -0.083875333816445879 -0.006783649211440701 
                    8                    10                    11 
 0.019652073835498662  0.019451246304297051 -0.100644726415346469 

Coefficients:
                                                 Estimate            Std. Error
(Intercept)                         -0.344145551874880551  0.282347227384434907
Ln_divisions_all_stem_cell_lifetime  0.039198104516675401  0.026192330828918586
                                                t value Pr(>|t|)
(Intercept)                         -1.2188699999999999  0.28986
Ln_divisions_all_stem_cell_lifetime  1.4965500000000000  0.20885

Residual standard error: 0.10141494461814821 on 4 degrees of freedom
Multiple R-squared:  0.35893929394531704,       Adjusted R-squared:  0.19867411743164642 
F-statistic: 2.2396586816519011 on 1 and 4 DF,  p-value: 0.20884989469795603

> 
> anova(lm_lifetime_risk_vs_ln_cum_stem_cells_rad)
Analysis of Variance Table

Response: Lifetime_cancer_incidence
                                    Df               Sum Sq
Ln_divisions_all_stem_cell_lifetime  1 0.023034869365725064
Residuals                            4 0.041139963967608273
                                                 Mean Sq            F value
Ln_divisions_all_stem_cell_lifetime 0.023034869365725064 2.2396600000000002
Residuals                           0.010284990991902068                   
                                     Pr(>F)
Ln_divisions_all_stem_cell_lifetime 0.20885
Residuals                                  
> 
> confint(lm_lifetime_risk_vs_ln_cum_stem_cells_rad)
                                                    2.5 %              97.5 %
(Intercept)                         -1.128067129312563255 0.43977602556280204
Ln_divisions_all_stem_cell_lifetime -0.033523464206996874 0.11191967324034768
> 
> #Correlation coefficients (Pearson, Spearman)
> cor(Lifetime_cancer_incidence,Ln_divisions_all_stem_cell_lifetime,method="pearson")
[1] 0.59911542622879899
> cor(Lifetime_cancer_incidence,Ln_divisions_all_stem_cell_lifetime,method="spearman")
[1] 0.77142857142857146
> 
> # ln[lifetime risk] vs ln10[cumulative stem cell divisions]
> lm_ln_lifetime_risk_vs_ln_cum_stem_cells_rad<-lm(Ln_lifetime_cancer_incidence ~ Ln_divisions_all_stem_cell_lifetime,data=Tomasetti_and_Vogelstein_rad_restricted)
> 
> summary(lm_ln_lifetime_risk_vs_ln_cum_stem_cells_rad)

Call:
lm(formula = Ln_lifetime_cancer_incidence ~ Ln_divisions_all_stem_cell_lifetime, 
    data = Tomasetti_and_Vogelstein_rad_restricted)

Residuals:
                    4                     5                     6 
 0.452669288013239524 -0.226364628739663759 -0.284211607464711746 
                    8                    10                    11 
-0.010307153314291717  0.570218025654243954 -0.502003924148816005 

Coefficients:
                                                Estimate           Std. Error
(Intercept)                         -4.74163481235163875  1.33097431434763092
Ln_divisions_all_stem_cell_lifetime  0.30008113592119573  0.12346967203867804
                                                t value Pr(>|t|)  
(Intercept)                         -3.5625300000000002 0.023533 *
Ln_divisions_all_stem_cell_lifetime  2.4304000000000001 0.071950 .
---
Signif. codes:  
0 ‘***’ 0.001 ‘**’ 0.01 ‘*’ 0.050000000000000003 ‘.’ 0.10000000000000001 ‘ ’ 1

Residual standard error: 0.47806627190270728 on 4 degrees of freedom
Multiple R-squared:  0.59623944194867373,       Adjusted R-squared:  0.49529930243584219 
F-statistic: 5.9068616788753268 on 1 and 4 DF,  p-value: 0.071949604805276263

> 
> anova(lm_ln_lifetime_risk_vs_ln_cum_stem_cells_rad)
Analysis of Variance Table

Response: Ln_lifetime_cancer_incidence
                                    Df              Sum Sq             Mean Sq
Ln_divisions_all_stem_cell_lifetime  1 1.34999764454701743 1.34999764454701743
Residuals                            4 0.91418944132381297 0.22854736033095324
                                    F value  Pr(>F)  
Ln_divisions_all_stem_cell_lifetime 5.90686 0.07195 .
Residuals                                            
---
Signif. codes:  
0 ‘***’ 0.001 ‘**’ 0.01 ‘*’ 0.050000000000000003 ‘.’ 0.10000000000000001 ‘ ’ 1
> 
> confint(lm_ln_lifetime_risk_vs_ln_cum_stem_cells_rad)
                                                    2.5 %               97.5 %
(Intercept)                         -8.437011932566107930 -1.04625769213716957
Ln_divisions_all_stem_cell_lifetime -0.042725630650968793  0.64288790249336025
> 
> #Correlation coefficients (Pearson, Spearman)
> cor(Ln_lifetime_cancer_incidence,Ln_divisions_all_stem_cell_lifetime,method="pearson")
[1] 0.77216542395310128
> cor(Ln_lifetime_cancer_incidence,Ln_divisions_all_stem_cell_lifetime,method="spearman")
[1] 0.77142857142857146
> 
> ####################################################
> ## SMOKING ANALYSES                               ##
> ## RESTRICTED OMITTING TUMORS WITH SHORT LATENCY  ##
> ####################################################
> 
> detach(Tomasetti_and_Vogelstein_rad_restricted)
> attach(Tomasetti_and_Vogelstein_smoke_restricted)
> 
> ###########################################################################################
> #Regress smoking risk (current - former) on stem cell divisions per year                  #
> ###########################################################################################
> 
> # Smoking risk vs stem cell divisions per year
> lm_smoking_vs_stem_cells_per_y<-lm(Mortality_smoking_current_min_former ~ Divisions_stem_cell_per_yr,data=Tomasetti_and_Vogelstein_smoke_restricted)
> 
> summary(lm_smoking_vs_stem_cells_per_y)

Call:
lm(formula = Mortality_smoking_current_min_former ~ Divisions_stem_cell_per_yr, 
    data = Tomasetti_and_Vogelstein_smoke_restricted)

Residuals:
                 Min                   1Q               Median 
-34.9221575835400557 -24.7670099289495376 -20.3587656966160857 
                  3Q                  Max 
 -5.3501192339017454 151.5013383431208922 

Coefficients:
                                       Estimate           Std. Error
(Intercept)                28.73521087612946801 23.24698953825223668
Divisions_stem_cell_per_yr -0.52213170357630567  0.92391598858569723
                                        t value Pr(>|t|)
(Intercept)                 1.23608000000000007  0.25629
Divisions_stem_cell_per_yr -0.56513000000000002  0.58963

Residual standard error: 62.098116277661198 on 7 degrees of freedom
Multiple R-squared:  0.043633637130956464,      Adjusted R-squared:  -0.092990128993192478 
F-statistic: 0.31937076812321857 on 1 and 7 DF,  p-value: 0.58963058449489991

> 
> anova(lm_smoking_vs_stem_cells_per_y)
Analysis of Variance Table

Response: Mortality_smoking_current_min_former
                           Df             Sum Sq            Mean Sq
Divisions_stem_cell_per_yr  1  1231.549905584716 1231.5499055847160
Residuals                   7 26993.232316637514 3856.1760452339304
                                       F value  Pr(>F)
Divisions_stem_cell_per_yr 0.31936999999999999 0.58963
Residuals                                             
> 
> confint(lm_smoking_vs_stem_cells_per_y)
                                         2.5 %              97.5 %
(Intercept)                -26.235184362545493 83.7056061148044250
Divisions_stem_cell_per_yr  -2.706845856620367  1.6625824494677559
> 
> #Correlation coefficients (Pearson, Spearman)
> cor(Mortality_smoking_current_min_former,Divisions_stem_cell_per_yr,method="pearson")
[1] -0.20888666096942735
> cor(Mortality_smoking_current_min_former,Divisions_stem_cell_per_yr,method="spearman")
[1] -0.033333333333333333
> 
> # Smoking risk vs ln10(stem cell divisions per year)
> lm_smoking_vs_ln_stem_cells_per_y<-lm(Mortality_smoking_current_min_former ~ log10(Divisions_stem_cell_per_yr),data=Tomasetti_and_Vogelstein_smoke_restricted)
> 
> summary(lm_smoking_vs_ln_stem_cells_per_y)

Call:
lm(formula = Mortality_smoking_current_min_former ~ log10(Divisions_stem_cell_per_yr), 
    data = Tomasetti_and_Vogelstein_smoke_restricted)

Residuals:
                Min                  1Q              Median                  3Q 
-68.313080493571988 -19.115779124032638 -13.860944610728776  11.637615150763892 
                Max 
128.132436926932769 

Coefficients:
                                             Estimate          Std. Error
(Intercept)                        26.122400636449978  19.443580996541204
log10(Divisions_stem_cell_per_yr) -22.465251021772918  18.539758625816280
                                              t value Pr(>|t|)
(Intercept)                        1.3434999999999999  0.22103
log10(Divisions_stem_cell_per_yr) -1.2117300000000000  0.26493

Residual standard error: 57.732081611792317 on 7 degrees of freedom
Multiple R-squared:  0.17338767941864305,       Adjusted R-squared:  0.055300205049877871 
F-statistic: 1.4682986518721324 on 1 and 7 DF,  p-value: 0.26492536238956249

> 
> anova(lm_smoking_vs_ln_stem_cells_per_y)
Analysis of Variance Table

Response: Mortality_smoking_current_min_former
                                  Df              Sum Sq            Mean Sq
log10(Divisions_stem_cell_per_yr)  1  4893.8294916076866 4893.8294916076866
Residuals                          7 23330.9527306145392 3332.9932472306486
                                             F value  Pr(>F)
log10(Divisions_stem_cell_per_yr) 1.4682999999999999 0.26493
Residuals                                                   
> 
> confint(lm_smoking_vs_ln_stem_cells_per_y)
                                                2.5 %             97.5 %
(Intercept)                       -19.854362525779937 72.099163798679896
log10(Divisions_stem_cell_per_yr) -66.304813887054593 21.374311843508753
> 
> #Correlation coefficients (Pearson, Spearman)
> cor(Mortality_smoking_current_min_former,log10(Divisions_stem_cell_per_yr),method="pearson")
[1] -0.41639846231541611
> cor(Mortality_smoking_current_min_former,log10(Divisions_stem_cell_per_yr),method="spearman")
[1] -0.033333333333333333
> 
> ###########################################################################################
> #Regress smoking risk (current - former) on ln[stem cell divisions over lifetime]         #
> ###########################################################################################
> # Smoking risk vs ln10[cumulative stem cell divisions]
> lm_smoking_vs_ln_cum_stem_cells<-lm(Mortality_smoking_current_min_former ~ Ln_divisions_all_stem_cell_lifetime,data=Tomasetti_and_Vogelstein_smoke_restricted)
> 
> summary(lm_smoking_vs_ln_cum_stem_cells)

Call:
lm(formula = Mortality_smoking_current_min_former ~ Ln_divisions_all_stem_cell_lifetime, 
    data = Tomasetti_and_Vogelstein_smoke_restricted)

Residuals:
                Min                  1Q              Median                  3Q 
-37.555975188181783 -20.611251226106930 -14.406756391403587 -11.202219086384655 
                Max 
155.114149847499164 

Coefficients:
                                                Estimate           Std. Error
(Intercept)                          65.7780174717365043 137.6070658801324669
Ln_divisions_all_stem_cell_lifetime  -4.0826185712125218  12.9050312606992410
                                                 t value Pr(>|t|)
(Intercept)                          0.47800999999999999  0.64721
Ln_divisions_all_stem_cell_lifetime -0.31635999999999997  0.76096

Residual standard error: 63.049782509019565 on 7 degrees of freedom
Multiple R-squared:  0.014096006057622901,      Adjusted R-squared:  -0.12674742164843078 
F-statistic: 0.10008281030366468 on 1 and 7 DF,  p-value: 0.76095530276233037

> 
> anova(lm_smoking_vs_ln_cum_stem_cells)
Analysis of Variance Table

Response: Mortality_smoking_current_min_former
                                    Df               Sum Sq             Mean Sq
Ln_divisions_all_stem_cell_lifetime  1   397.85670117953168  397.85670117953168
Residuals                            7 27826.92552104268543 3975.27507443466948
                                    F value  Pr(>F)
Ln_divisions_all_stem_cell_lifetime 0.10008 0.76096
Residuals                                          
> 
> confint(lm_smoking_vs_ln_cum_stem_cells)
                                                  2.5 %              97.5 %
(Intercept)                         -259.61098769895057 391.167022642423603
Ln_divisions_all_stem_cell_lifetime  -34.59816845782494  26.432931315399898
> 
> #Correlation coefficients (Pearson, Spearman)
> cor(Mortality_smoking_current_min_former,Ln_divisions_all_stem_cell_lifetime,method="pearson")
[1] -0.11872660214805658
> cor(Mortality_smoking_current_min_former,Ln_divisions_all_stem_cell_lifetime,method="spearman")
[1] -0.14999999999999999
> 
> ###########################################################################################
> #Regress smoking risk (current - former) on extra risk score (ERS)                        #
> ###########################################################################################
> 
> # Smoking risk vs ERS
> lm_smoke_vs_ERS<-lm(Mortality_smoking_current_min_former ~ ERS,data=Tomasetti_and_Vogelstein_smoke_restricted)
> 
> summary(lm_smoke_vs_ERS)

Call:
lm(formula = Mortality_smoking_current_min_former ~ ERS, data = Tomasetti_and_Vogelstein_smoke_restricted)

Residuals:
                 Min                   1Q               Median 
-67.2824749633159342 -24.0538915324220497  -9.5649568221109220 
                  3Q                  Max 
  5.2213139295057402 134.0501698563420803 

Coefficients:
                       Estimate          Std. Error            t value Pr(>|t|)
(Intercept) 93.9329946280908388 72.2461253126635938 1.3001799999999999  0.23471
ERS          4.0611877316958811  3.9653238019963233 1.0241800000000001  0.33984

Residual standard error: 59.216955316072507 on 7 degrees of freedom
Multiple R-squared:  0.13031978829534155,       Adjusted R-squared:  0.0060797580518189287 
F-statistic: 1.0489355809065886 on 1 and 7 DF,  p-value: 0.33983664678650438

> 
> anova(lm_smoke_vs_ERS)
Analysis of Variance Table

Response: Mortality_smoking_current_min_former
          Df              Sum Sq            Mean Sq F value  Pr(>F)
ERS        1  3678.2476438821182 3678.2476438821182 1.04894 0.33984
Residuals  7 24546.5345783400953 3506.6477969057278                
> 
> confint(lm_smoke_vs_ERS)
                           2.5 %              97.5 %
(Intercept) -76.9019453698447677 264.767934626026431
ERS          -5.3153130959227255  13.437688559314488
> 
> #Correlation coefficients (Pearson, Spearman)
> cor(Mortality_smoking_current_min_former,ERS,method="pearson")
[1] 0.36099832173479901
> cor(Mortality_smoking_current_min_former,ERS,method="spearman")
[1] -0.36666666666666664
> 
> ###########################################################################################
> #Regress smoking risk (current - former) on log10[numbers of stem cells]                  #
> ###########################################################################################
> 
> # Smoking risk vs ERS
> lm_smoke_vs_ln10_stem_cells<-lm(Mortality_smoking_current_min_former ~ ln10_Number_stem_cells,data=Tomasetti_and_Vogelstein_smoke_restricted)
> 
> summary(lm_smoke_vs_ln10_stem_cells)

Call:
lm(formula = Mortality_smoking_current_min_former ~ ln10_Number_stem_cells, 
    data = Tomasetti_and_Vogelstein_smoke_restricted)

Residuals:
                Min                  1Q              Median                  3Q 
-30.432968148989623 -25.947457590192229 -20.853530731863970  -9.149398105666684 
                Max 
153.746701927373124 

Coefficients:
                                   Estimate           Std. Error
(Intercept)            -26.8368254912078470 129.3346103858758624
ln10_Number_stem_cells   5.8648484714342883  15.0934166059337720
                                    t value Pr(>|t|)
(Intercept)            -0.20749999999999999  0.84153
ln10_Number_stem_cells  0.38857000000000003  0.70914

Residual standard error: 62.824973924208599 on 7 degrees of freedom
Multiple R-squared:  0.021114096735548416,      Adjusted R-squared:  -0.11872674658794469 
F-statistic: 0.15098662331937807 on 1 and 7 DF,  p-value: 0.70914228010127478

> 
> anova(lm_smoke_vs_ln10_stem_cells)
Analysis of Variance Table

Response: Mortality_smoking_current_min_former
                       Df               Sum Sq             Mean Sq
ln10_Number_stem_cells  1   595.94078217978711  595.94078217978711
Residuals               7 27628.84144004243353 3946.97734857749037
                                   F value  Pr(>F)
ln10_Number_stem_cells 0.15099000000000001 0.70914
Residuals                                         
> 
> confint(lm_smoke_vs_ln10_stem_cells)
                                      2.5 %              97.5 %
(Intercept)            -332.664581779953778 278.990930797538113
ln10_Number_stem_cells  -29.825410474349948  41.555107417218522
> 
> #Correlation coefficients (Pearson, Spearman)
> cor(Mortality_smoking_current_min_former,ln10_Number_stem_cells,method="pearson")
[1] 0.14530690532644502
> cor(Mortality_smoking_current_min_former,ln10_Number_stem_cells,method="spearman")
[1] 0.016666666666666666
> 
> #############################################################################################
> #Regress lifetime baseline cancer risk on ln[stem cell divisions over lifetime]             #
> # (restricting to smoking cancer data)                                                      #
> #############################################################################################
> 
> # lifetime risk vs ln10[cumulative stem cell divisions]
> lm_lifetime_risk_vs_ln_cum_stem_cells_smoke<-lm(Lifetime_cancer_incidence ~ Ln_divisions_all_stem_cell_lifetime,data=Tomasetti_and_Vogelstein_smoke_restricted)
> 
> summary(lm_lifetime_risk_vs_ln_cum_stem_cells_smoke)

Call:
lm(formula = Lifetime_cancer_incidence ~ Ln_divisions_all_stem_cell_lifetime, 
    data = Tomasetti_and_Vogelstein_smoke_restricted)

Residuals:
                   Min                     1Q                 Median 
-0.0682846098900418419 -0.0647182301298094287 -0.0072255879557651037 
                    3Q                    Max 
 0.0241174182229819123  0.1923697680497093998 

Coefficients:
                                                 Estimate            Std. Error
(Intercept)                         -0.237431131344865376  0.192643839464528288
Ln_divisions_all_stem_cell_lifetime  0.027494429079065814  0.018066476125844059
                                                t value Pr(>|t|)
(Intercept)                         -1.2324900000000001  0.25755
Ln_divisions_all_stem_cell_lifetime  1.5218499999999999  0.17186

Residual standard error: 0.088266922212565213 on 7 degrees of freedom
Multiple R-squared:  0.2486062520072907,        Adjusted R-squared:  0.14126428800833224 
F-statistic: 2.3160210857489334 on 1 and 7 DF,  p-value: 0.17185896021478189

> 
> anova(lm_lifetime_risk_vs_ln_cum_stem_cells_smoke)
Analysis of Variance Table

Response: Lifetime_cancer_incidence
                                    Df               Sum Sq
Ln_divisions_all_stem_cell_lifetime  1 0.018044235053846728
Residuals                            7 0.054537346898153261
                                                  Mean Sq F value  Pr(>F)
Ln_divisions_all_stem_cell_lifetime 0.0180442350538467279 2.31602 0.17186
Residuals                           0.0077910495568790372                
> 
> confint(lm_lifetime_risk_vs_ln_cum_stem_cells_smoke)
                                                    2.5 %               97.5 %
(Intercept)                         -0.692961426062635999 0.218099163372905192
Ln_divisions_all_stem_cell_lifetime -0.015225998508927092 0.070214856667058706
> 
> #Correlation coefficients (Pearson, Spearman)
> cor(Lifetime_cancer_incidence,Ln_divisions_all_stem_cell_lifetime,method="pearson")
[1] 0.49860430404007877
> cor(Lifetime_cancer_incidence,Ln_divisions_all_stem_cell_lifetime,method="spearman")
[1] 0.81666666666666665
> 
> # ln[lifetime risk] vs ln10[cumulative stem cell divisions]
> lm_ln_lifetime_risk_vs_ln_cum_stem_cells_smoke<-lm(Ln_lifetime_cancer_incidence ~ Ln_divisions_all_stem_cell_lifetime,data=Tomasetti_and_Vogelstein_smoke_restricted)
> 
> summary(lm_ln_lifetime_risk_vs_ln_cum_stem_cells_smoke)

Call:
lm(formula = Ln_lifetime_cancer_incidence ~ Ln_divisions_all_stem_cell_lifetime, 
    data = Tomasetti_and_Vogelstein_smoke_restricted)

Residuals:
                  Min                    1Q                Median 
-0.547188262342973020 -0.294409363960916881 -0.023529682650586969 
                   3Q                   Max 
 0.044785122188909954  0.693166774639421668 

Coefficients:
                                                 Estimate            Std. Error
(Intercept)                         -4.424205266341305176  1.013241772277494235
Ln_divisions_all_stem_cell_lifetime  0.255898269193974626  0.095023585178958828
                                                t value  Pr(>|t|)   
(Intercept)                         -4.3663900000000000 0.0032885 **
Ln_divisions_all_stem_cell_lifetime  2.6930000000000001 0.0309511 * 
---
Signif. codes:  
0 ‘***’ 0.001 ‘**’ 0.01 ‘*’ 0.050000000000000003 ‘.’ 0.10000000000000001 ‘ ’ 1

Residual standard error: 0.46425430963551367 on 7 degrees of freedom
Multiple R-squared:  0.50884896553618386,       Adjusted R-squared:  0.43868453204135305 
F-statistic: 7.2522350739662356 on 1 and 7 DF,  p-value: 0.030951133988580775

> 
> anova(lm_ln_lifetime_risk_vs_ln_cum_stem_cells_smoke)
Analysis of Variance Table

Response: Ln_lifetime_cancer_incidence
                                    Df             Sum Sq             Mean Sq
Ln_divisions_all_stem_cell_lifetime  1 1.5630891942149889 1.56308919421498893
Residuals                            7 1.5087244481060318 0.21553206401514738
                                               F value   Pr(>F)  
Ln_divisions_all_stem_cell_lifetime 7.2522399999999996 0.030951 *
Residuals                                                        
---
Signif. codes:  
0 ‘***’ 0.001 ‘**’ 0.01 ‘*’ 0.050000000000000003 ‘.’ 0.10000000000000001 ‘ ’ 1
> 
> confint(lm_ln_lifetime_risk_vs_ln_cum_stem_cells_smoke)
                                                    2.5 %               97.5 %
(Intercept)                         -6.820141333795520566 -2.02826919888708979
Ln_divisions_all_stem_cell_lifetime  0.031203195206515988  0.48059334318143326
> 
> #Correlation coefficients (Pearson, Spearman)
> cor(Ln_lifetime_cancer_incidence,Ln_divisions_all_stem_cell_lifetime,method="pearson")
[1] 0.71333650231583134
> cor(Ln_lifetime_cancer_incidence,Ln_divisions_all_stem_cell_lifetime,method="spearman")
[1] 0.81666666666666665
> 
> save.image("Tomasetti & Vogelstein Science augmented smoking & radiation modified omitting short latency.RData")
> 
> 
